# Supplementary material for: Identification of a ubiquitin-binding domain protein, CD2AP, in predicting the prognosis and treatment of lung adenocarcinoma
Source: Front Immunol. 2025 Dec 4;16:1726531. doi: 10.3389/fimmu.2025.1726531 (PMC12711811; doi:10.3389/fimmu.2025.1726531)
Supplement: Supplementary Table 1 — The list of the 807 ubiquitination-related genes. [file Table1.xlsx]

## Sheet: Sheet1
iUUCD ID	UniProt	Gene name	Ensembl Gene ID	Family	Species	PMID
IUUC-Hsa-047013	Q9H3M9	ATXN3L	ENSG00000123594.5	DUB/Josephin	Homo sapiens	19699092;21118800
IUUC-Hsa-047008	Q15040	JOSD1	ENSG00000100221.10	DUB/Josephin	Homo sapiens	21245847
IUUC-Hsa-046522	Q8TAC2	JOSD2	ENSG00000161677.11	DUB/Josephin	Homo sapiens	19615732
IUUC-Hsa-046898	Q9NR21	PARP11	ENSG00000111224.13	DUB/Other	Homo sapiens	19615732
IUUC-Hsa-046930	Q9H5J8	TAF1D	ENSG00000166012.15	DUB/Other	Homo sapiens	19615732
IUUC-Hsa-046933	Q96DX7	TRIM44	ENSG00000166326.6	DUB/Other	Homo sapiens	19358823
IUUC-Hsa-046924	Q5D1E8	ZC3H12A	ENSG00000163874.9	DUB/Other; UBD/Other/Other	Homo sapiens	21115689; 22771441
IUUC-Hsa-046680	Q92890	UFD1L	ENSG00000070010.18	DUB/Other; UBD/Other/Other	Homo sapiens	20061341; 24248593
IUUC-Hsa-136375	Q7L8S5	OTUD6A	ENSG00000189401.2	DUB/OTU	Homo sapiens	23827681
IUUC-Hsa-046766	Q96FW1	OTUB1	ENSG00000167770.11	DUB/OTU	Homo sapiens	19996094;12704427
IUUC-Hsa-046703	Q8N6M0	OTUD6B	ENSG00000155100.10	DUB/OTU	Homo sapiens	19615732;21267069
IUUC-Hsa-136374	Q01804	OTUD4	ENSG00000164164.15	DUB/OTU	Homo sapiens	22298430;23827681
IUUC-Hsa-046984	Q96DC9	OTUB2	ENSG00000277276.3	DUB/OTU	Homo sapiens	19996094;12704427
IUUC-Hsa-045914	Q96JH7	VCPIP1	ENSG00000175073.7	DUB/OTU	Homo sapiens	15749824;21103003
IUUC-Hsa-045794	Q5T2D3	OTUD3	ENSG00000169914.5	DUB/OTU	Homo sapiens	26280536
IUUC-Hsa-046538	Q96G74	OTUD5	ENSG00000068308.13	DUB/OTU; UBD/Alpha-Helix/UIM	Homo sapiens	19615732; 23827681
IUUC-Hsa-045990	Q5VV17	OTUD1	ENSG00000165312.6	DUB/OTU; UBD/Alpha-Helix/UIM	Homo sapiens	19615732; 23827681
IUUC-Hsa-046882	Q9UGI0	ZRANB1	ENSG00000019995.6	DUB/OTU; UBD/Other/Other	Homo sapiens	20622874;20802491; 22157957
IUUC-Hsa-045714	Q5VVQ6	YOD1	ENSG00000180667.10	DUB/OTU; UBD/ZnF/Other	Homo sapiens	19818707;21103003; 23827681
IUUC-Hsa-046781	Q8TE49	OTUD7A	ENSG00000169918.9	DUB/OTU; UBD/ZnF/ZnF_A20	Homo sapiens	20622874;12682062;21139048; 23827681
IUUC-Hsa-046227	Q9Y5K5	UCHL5	ENSG00000116750.13	DUB/UCH	Homo sapiens	20829789;21187158;19489724
IUUC-Hsa-045882	Q92560	BAP1	ENSG00000163930.9	DUB/UCH	Homo sapiens	15314180
IUUC-Hsa-046754	P15374	UCHL3	ENSG00000118939.17	DUB/UCH; UBD/Other/Other	Homo sapiens	20622874; 19154770;20042598
IUUC-Hsa-046229	Q9P0U3	SENP1	ENSG00000079387.13	DUB/ULP	Homo sapiens	20457756;15767674;20637912;19615980;18854179;17934453;16862185
IUUC-Hsa-045920	Q9HC62	SENP2	ENSG00000163904.12	DUB/ULP	Homo sapiens	15824120;20417598;20637912
IUUC-Hsa-046929	Q9NUQ7	UFSP2	ENSG00000109775.10	DUB/ULP	Homo sapiens	21228277
IUUC-Hsa-046011	Q9BQF6	SENP7	ENSG00000138468.15	DUB/ULP	Homo sapiens	19392659
IUUC-Hsa-046917	Q6NVU6	UFSP1	ENSG00000176125.4	DUB/ULP	Homo sapiens	21228277
IUUC-Hsa-046174	Q9GZR1	SENP6	ENSG00000112701.17	DUB/ULP	Homo sapiens	19850744
IUUC-Hsa-046446	Q96LD8	SENP8	ENSG00000166192.14	DUB/ULP	Homo sapiens	19784069
IUUC-Hsa-045747	Q96HI0	SENP5	ENSG00000119231.10	DUB/ULP	Homo sapiens	16738315
IUUC-Hsa-046815	Q9H4L4	SENP3	ENSG00000161956.12	DUB/ULP	Homo sapiens	21316347
IUUC-Hsa-045961	Q70EL4	USP43	ENSG00000154914.16	DUB/USP	Homo sapiens	11788588;21298066
IUUC-Hsa-046537	O00507	USP9Y	ENSG00000114374.12	DUB/USP	Homo sapiens	12895410
IUUC-Hsa-045767	Q70EL1	USP54	ENSG00000166348.18	DUB/USP	Homo sapiens	19302785
IUUC-Hsa-047020	O94782	USP1	ENSG00000162607.12	DUB/USP	Homo sapiens	21389083
IUUC-Hsa-045803	P35125	USP6	ENSG00000129204.16	DUB/USP	Homo sapiens	20418905
IUUC-Hsa-046715	Q9NVE5	USP40	ENSG00000085982.13	DUB/USP	Homo sapiens	20302855
IUUC-Hsa-045832	Q70CQ3	USP30	ENSG00000135093.12	DUB/USP	Homo sapiens	14715245
IUUC-Hsa-045700	O75317	USP12	ENSG00000152484.13	DUB/USP	Homo sapiens	21183687
IUUC-Hsa-046927	Q5W0Q7	USPL1	ENSG00000132952.11	DUB/USP	Homo sapiens	19615732
IUUC-Hsa-046634	Q96K76	USP47	ENSG00000170242.17	DUB/USP	Homo sapiens	12401499
IUUC-Hsa-046052	Q9Y4E8	USP15	ENSG00000135655.14	DUB/USP	Homo sapiens	21245847;16005295
IUUC-Hsa-046791	O94966	USP19	ENSG00000172046.18	DUB/USP	Homo sapiens	21264218;12401499;19773570
IUUC-Hsa-046741	Q70EK8	USP53	ENSG00000145390.11	DUB/USP	Homo sapiens	19615732
IUUC-Hsa-046106	Q9HBJ7	USP29	ENSG00000131864.10	DUB/USP	Homo sapiens	21285945;20061341
IUUC-Hsa-046774	Q6R6M4	USP17L2	ENSG00000223443.2	DUB/USP	Homo sapiens	16611142;19615732
IUUC-Hsa-045846	Q9NQC7	CYLD	ENSG00000083799.17	DUB/USP	Homo sapiens	17981138;18313383;15933713
IUUC-Hsa-046381	Q9UMW8	USP18	ENSG00000184979.9	DUB/USP	Homo sapiens	20935222;19615732;11788588
IUUC-Hsa-045694	Q8TEY7	USP33	ENSG00000077254.14	DUB/USP	Homo sapiens	16325574;15933713
IUUC-Hsa-046292	Q9BXU7	USP26	ENSG00000134588.12	DUB/USP	Homo sapiens	21449984
IUUC-Hsa-045825	Q9Y2K6	USP20	ENSG00000136878.12	DUB/USP	Homo sapiens	15933713
IUUC-Hsa-046430	Q70EL2	USP45	ENSG00000123552.17	DUB/USP	Homo sapiens	14715245
IUUC-Hsa-045775	A6NNY8	USP27X	ENSG00000273820.1	DUB/USP	Homo sapiens	19615732
IUUC-Hsa-046521	Q9UPT9	USP22	ENSG00000124422.11	DUB/USP	Homo sapiens	18469533
IUUC-Hsa-045937	O75604	USP2	ENSG00000036672.15	DUB/USP	Homo sapiens	20622874
IUUC-Hsa-046124	Q9P2H5	USP35	ENSG00000118369.12	DUB/USP	Homo sapiens	14715245
IUUC-Hsa-046444	Q8NB14	USP38	ENSG00000170185.9	DUB/USP	Homo sapiens	12401499;14715245
IUUC-Hsa-046863	Q9P275	USP36	ENSG00000055483.19	DUB/USP	Homo sapiens	15809067;14715245
IUUC-Hsa-046041	Q53GS9	USP39	ENSG00000168883.19	DUB/USP	Homo sapiens	19615732
IUUC-Hsa-046438	P40818	USP8	ENSG00000138592.13	DUB/USP	Homo sapiens	15933713;12704427
IUUC-Hsa-046551	P51784	USP11	ENSG00000102226.9	DUB/USP	Homo sapiens	12084015
IUUC-Hsa-045864	Q14694	USP10	ENSG00000103194.15	DUB/USP	Homo sapiens	21245042;20096447
IUUC-Hsa-046743	Q70CQ1	USP49	ENSG00000164663.14	DUB/USP	Homo sapiens	14715245
IUUC-Hsa-046156	P62068	USP46	ENSG00000109189.12	DUB/USP	Homo sapiens	21183687
IUUC-Hsa-046913	Q70CQ2	USP34	ENSG00000115464.14	DUB/USP	Homo sapiens	21245847
IUUC-Hsa-045765	Q70EK9	USP51	ENSG00000247746.4	DUB/USP	Homo sapiens	14715245
IUUC-Hsa-046230	Q0WX57	USP17L5	ENSG00000227140.3	DUB/USP	Homo sapiens	21239494
IUUC-Hsa-046295	Q93008	USP9X	ENSG00000124486.12	DUB/USP	Homo sapiens	20023629;18410486
IUUC-Hsa-046107	Q8NFA0	USP32	ENSG00000170832.12	DUB/USP	Homo sapiens	19615732
IUUC-Hsa-046072	Q9H9J4	USP42	ENSG00000106346.11	DUB/USP	Homo sapiens	21319259;19615732;14715245
IUUC-Hsa-046443	Q9UK80	USP21	ENSG00000143258.15	DUB/USP	Homo sapiens	20622874;19910467
IUUC-Hsa-046079	Q9H0E7	USP44	ENSG00000136014.11	DUB/USP	Homo sapiens	20402667;20195072;17443180;14715245
IUUC-Hsa-045851	Q9UPU5	USP24	ENSG00000162402.13	DUB/USP; UBD/Alpha-Helix/UBA	Homo sapiens	12401499; 23159851
IUUC-Hsa-046546	Q92995	USP13	ENSG00000058056.8	DUB/USP; UBD/Alpha-Helix/UBA	Homo sapiens	12401499; 22216260
IUUC-Hsa-046277	Q96RU2	USP28	ENSG00000048028.11	DUB/USP; UBD/Alpha-Helix/UIM	Homo sapiens	16901786;12401499; 26268556
IUUC-Hsa-046043	Q86T82	USP37	ENSG00000135913.10	DUB/USP; UBD/Alpha-Helix/UIM	Homo sapiens	14715245; 11406394
IUUC-Hsa-046278	Q93009	USP7	ENSG00000187555.14	DUB/USP; UBD/Other/Other	Homo sapiens	15933713;20153724;20800574;17442268;21268065;21258371;18410486; 12507430;21981925
IUUC-Hsa-045706	P54578	USP14	ENSG00000101557.14	DUB/USP; UBD/Other/Other; ULD/UDP/UBQ/UBQ_Other	Homo sapiens	16211010;19615732; 16211010; 16211010
IUUC-Hsa-046581	Q9Y6I4	USP3	ENSG00000140455.16	DUB/USP; UBD/ZnF/ZnF_UBP	Homo sapiens	17980597; 24366338
IUUC-Hsa-046598	Q9Y5T5	USP16	ENSG00000156256.14	DUB/USP; UBD/ZnF/ZnF_UBP	Homo sapiens	20550933;11753566; 17512543
IUUC-Hsa-046019	Q86UV5	USP48	ENSG00000090686.15	DUB/USP; ULD/UDP/UBQ/UBQ_Other	Homo sapiens	16214042;19615732; 15354349
IUUC-Hsa-045669	Q13107	USP4	ENSG00000114316.12	DUB/USP; ULD/UDP/UBQ/UBQ_Other	Homo sapiens	20595234; 23022198
IUUC-Hsa-046659	Q92905	COPS5	ENSG00000121022.13	DUB/JAMM	Homo sapiens	19826004
IUUC-Hsa-046902	Q5VVJ2	MYSM1	ENSG00000162601.9	DUB/JAMM	Homo sapiens	19615732
IUUC-Hsa-136371	O15372	EIF3H	ENSG00000147677.10	DUB/JAMM	Homo sapiens	22298430;20068067
IUUC-Hsa-136372	Q8N594	MPND	ENSG00000008382.15	DUB/JAMM	Homo sapiens	22298430;19615732
IUUC-Hsa-045797	E7EM64	COPS6	ENSG00000168090.9	DUB/JAMM	Homo sapiens	16842755;25242525
IUUC-Hsa-136373	P51665	PSMD7	ENSG00000103035.10	DUB/JAMM	Homo sapiens	22298430
IUUC-Hsa-046463	Q96FJ0	STAMBPL1	ENSG00000138134.11	DUB/JAMM	Homo sapiens	16716190
IUUC-Hsa-046931	P46736	BRCC3	ENSG00000185515.14	DUB/JAMM	Homo sapiens	20032457
IUUC-Hsa-046860	O00303	EIF3F	ENSG00000280606.2	DUB/JAMM	Homo sapiens	21124883
IUUC-Hsa-045865	O00487	PSMD14	ENSG00000115233.11	DUB/JAMM	Homo sapiens	20829789
IUUC-Hsa-136506	Q8N5J2	MINDY1	ENSG00000143409.15	DUB/MINDY; UBD/Alpha-Helix/MIU	Homo sapiens	27292798;27392144;28082312
IUUC-Hsa-136507	Q8NBR6	MINDY2	ENSG00000128923.10	DUB/MINDY; UBD/Alpha-Helix/MIU	Homo sapiens	27292798
IUUC-Hsa-136747	Q9H8M7	MINDY3	ENSG00000148481.13	DUB/MINDY; UBD/Alpha-Helix/MIU	Homo sapiens	27292798;27392144
IUUC-Hsa-136748	Q4G0A6	MINDY4	ENSG00000106125.14	DUB/MINDY; UBD/Alpha-Helix/MIU	Homo sapiens	27292798;27392144
IUUC-Hsa-046068	Q9UBT2	UBA2	ENSG00000126261.12	E1	Homo sapiens	9920803;20682785
IUUC-Hsa-046498	P41226	UBA7	ENSG00000182179.11	E1	Homo sapiens	20133869
IUUC-Hsa-046563	Q13564	NAE1	ENSG00000159593.14	E1	Homo sapiens	12740388;19509147
IUUC-Hsa-046007	A0AVT1	UBA6	ENSG00000033178.12	E1	Homo sapiens	20075161
IUUC-Hsa-046731	Q9UBE0	SAE1	ENSG00000142230.11	E1	Homo sapiens	9920803;20682785
IUUC-Hsa-046777	Q9GZZ9	UBA5	ENSG00000081307.12	E1	Homo sapiens	15071506;19101823
IUUC-Hsa-045849	Q8TBC4	UBA3	ENSG00000144744.16	E1	Homo sapiens	16275315
IUUC-Hsa-045982	P22314	UBA1	ENSG00000130985.16	E1	Homo sapiens	16139798;22456334
IUUC-Hsa-046449	Q9NT62	ATG3	ENSG00000144848.10	E2/Autophagy_C	Homo sapiens	18690009;20723759
IUUC-Hsa-045777	Q9H0Y0	ATG10	ENSG00000152348.15	E2/Autophagy_C	Homo sapiens	12482611;18690009
IUUC-Hsa-046948	Q9Y3C8	UFC1	ENSG00000143222.11	E2/Other	Homo sapiens	17825256;19101823;20018847;21264253
IUUC-Hsa-046576	P51965	UBE2E1	ENSG00000170142.11	E2/UBC	Homo sapiens	20145714;19592251;16243356;18597043;17222803;16314844;19358823;18363970;11823428
IUUC-Hsa-046638	P62253	UBE2G1	ENSG00000132388.12	E2/UBC	Homo sapiens	19651899;19103148;16437165;16847254
IUUC-Hsa-046798	Q5VVX9	UBE2U	ENSG00000177414.13	E2/UBC	Homo sapiens	19690564
IUUC-Hsa-046710	Q96B02	UBE2W	ENSG00000104343.19	E2/UBC	Homo sapiens	18179693;23696636
IUUC-Hsa-046464	Q969T4	UBE2E3	ENSG00000170035.15	E2/UBC	Homo sapiens	18597043;11823428
IUUC-Hsa-045934	Q9Y2X8	UBE2D4	ENSG00000078967.12	E2/UBC	Homo sapiens	19690564
IUUC-Hsa-046383	P49459	UBE2A	ENSG00000077721.15	E2/UBC	Homo sapiens	20675655;17462990
IUUC-Hsa-046611	Q712K3	UBE2R2	ENSG00000107341.4	E2/UBC	Homo sapiens	12037680
IUUC-Hsa-046058	Q16763	UBE2S	ENSG00000108106.13	E2/UBC	Homo sapiens	20498703;20622874;21281817
IUUC-Hsa-046239	P63146	UBE2B	ENSG00000119048.7	E2/UBC	Homo sapiens	20675655;20145714;20080676;17462990
IUUC-Hsa-046207	Q9H832	UBE2Z	ENSG00000159202.17	E2/UBC	Homo sapiens	11806825;19690564;20975683
IUUC-Hsa-046577	Q8WVN8	UBE2Q2	ENSG00000140367.11	E2/UBC	Homo sapiens	20682791
IUUC-Hsa-046216	O00762	UBE2C	ENSG00000175063.16	E2/UBC	Homo sapiens	20704751;19465892;15749827
IUUC-Hsa-046664	Q969M7	UBE2F	ENSG00000184182.18	E2/UBC	Homo sapiens	19940261
IUUC-Hsa-046248	P63279	UBE2I	ENSG00000103275.19	E2/UBC	Homo sapiens	20704751;19557165;19498170;19450230;19407830;19307308;18625722;17439403
IUUC-Hsa-046545	P62256	UBE2H	ENSG00000186591.11	E2/UBC	Homo sapiens	19118899;12840003
IUUC-Hsa-046693	Q8N2K1	UBE2J2	ENSG00000160087.20	E2/UBC	Homo sapiens	19951915
IUUC-Hsa-046369	P60604	UBE2G2	ENSG00000184787.18	E2/UBC	Homo sapiens	20682791;17310145;21143188
IUUC-Hsa-046287	P68036	UBE2L3	ENSG00000185651.14	E2/UBC	Homo sapiens	16061177;20553626;19664228;19592251;16709802;14684739;12612082
IUUC-Hsa-045943	O14933	UBE2L6	ENSG00000156587.15	E2/UBC	Homo sapiens	20133869;19258326;19234166;19073728;17222803;16709802
IUUC-Hsa-046513	Q9NPD8	UBE2T	ENSG00000077152.9	E2/UBC	Homo sapiens	20675655;19589784
IUUC-Hsa-046811	Q7Z7E8	UBE2Q1	ENSG00000160714.9	E2/UBC	Homo sapiens	20682791
IUUC-Hsa-046496	Q9Y385	UBE2J1	ENSG00000198833.6	E2/UBC	Homo sapiens	20498703;19625452;16847254
IUUC-Hsa-046126	Q9C0C9	UBE2O	ENSG00000175931.12	E2/UBC	Homo sapiens	11806825
IUUC-Hsa-045881	P61088	UBE2N	ENSG00000177889.9	E2/UBC	Homo sapiens	18001825;20656690;19648646;17108083;19465916;19269966;19264966;18326498;12591926;20932476;20146531
IUUC-Hsa-046026	P61081	UBE2M	ENSG00000130725.7	E2/UBC	Homo sapiens	19940261;20498703;19617556;17132228
IUUC-Hsa-046245	P49427	CDC34	ENSG00000099804.8	E2/UBC	Homo sapiens	18704118;19118899;17978571;18463149;18056378;17341663;16332694;14707120;15660529
IUUC-Hsa-046339	Q9NR09	BIRC6	ENSG00000115760.13	E2/UBC	Homo sapiens	16601304
IUUC-Hsa-046767	Q96LR5	UBE2E2	ENSG00000182247.9	E2/UBC	Homo sapiens	20704751;18597043
IUUC-Hsa-045951	P51668	UBE2D1	ENSG00000072401.14	E2/UBC; UBD/UBC-like/UBD_UBC	Homo sapiens	17576800;20704751;15590664;20145714;20133640;19892745;19706544;19592251;19587678;16243356;18312418;19300455;19264966;19219073;19218198;17786241;18687884;19118899;19103148;18643997;18633460;18451177;17420289;17341663;16522193;12393902;12670957;20357004;17132228;24403071; 23671280
IUUC-Hsa-045885	P62837	UBE2D2	ENSG00000131508.15	E2/UBC; UBD/UBC-like/UBD_UBC	Homo sapiens	20704751;20625400;20145714;18703417;19690162;19687296;19578373;19264966;17786241;18643997;18633460;18451177;17604280;17513889;17341663;16288031;16203730;12615916;15920166;11823428; 22902369
IUUC-Hsa-046157	P61077	UBE2D3	ENSG00000109332.19	E2/UBC; UBD/UBC-like/UBD_UBC	Homo sapiens	18784257;18948756;20145714;16243356;17786241;18552202;17604280;16522193;14707120;19690564;14684739; 16543155
IUUC-Hsa-046699	Q15819	UBE2V2	ENSG00000169139.11	E2/UEV	Homo sapiens	17108083;21143188
IUUC-Hsa-045659	Q13404	UBE2V1	ENSG00000244687.11	E2/UEV; UBD/UBC-like/UBD_UEV	Homo sapiens	19264966;18326498;21143188; 20420830
IUUC-Hsa-046686	Q99816	TSG101	ENSG00000074319.12	E2/UEV; UBD/UBC-like/UBD_UEV	Homo sapiens	15053872;12006492; 11595185;11916981;11916981
IUUC-Hsa-046071	P21580	TNFAIP3	ENSG00000118503.14	E3 activity/A20; DUB/OTU; UBD/ZnF/ZnF_A20	Homo sapiens	19380636; 19380636; 23032186
IUUC-Hsa-046997	Q9UJ41	KCTD7	ENSG00000243335.8	E3 activity/A20; UBD/ZnF/ZnF_A20	Homo sapiens	17341663; 16499958;22846990;23048039;26842620
IUUC-Hsa-046288	Q8IWE4	DCUN1D3	ENSG00000188215.9	E3 activity/DCUN1	Homo sapiens	19617556
IUUC-Hsa-046320	Q9BTE7	DCUN1D5	ENSG00000137692.11	E3 activity/DCUN1	Homo sapiens	19617556
IUUC-Hsa-046089	Q96GG9	DCUN1D1	ENSG00000043093.13	E3 activity/DCUN1; UBD/Alpha-Helix/UBA	Homo sapiens	19617556; 21813641
IUUC-Hsa-046994	Q6PH85	DCUN1D2	ENSG00000150401.14	E3 activity/DCUN1; UBD/Alpha-Helix/UBA	Homo sapiens	19617556; 21813641;25349211
IUUC-Hsa-046219	Q9P2P5	HECW2	ENSG00000138411.10	E3 activity/HECT	Homo sapiens	12890487;18418053
IUUC-Hsa-045968	Q96PU5	NEDD4L	ENSG00000049759.17	E3 activity/HECT	Homo sapiens	19953087;18577513;18792916;19617352;18805448;19473961;19364400;15576372;20843805;20504882;21212261;19615332;17609522;17322297;21463633
IUUC-Hsa-046772	Q5GLZ8	HERC4	ENSG00000148634.15	E3 activity/HECT	Homo sapiens	20133869
IUUC-Hsa-046066	Q15034	HERC3	ENSG00000138641.15	E3 activity/HECT	Homo sapiens	11163799
IUUC-Hsa-046726	Q9HAU4	SMURF2	ENSG00000108854.15	E3 activity/HECT	Homo sapiens	16950122;18927080;19583833;19255252;20819168;14562029;20073064;11389444;11163210;18671942;14755250;20858899
IUUC-Hsa-046564	Q96J02	ITCH	ENSG00000078747.13	E3 activity/HECT	Homo sapiens	20650893;18310276;15013426;19592251;19580544;19478092;19433584;19352540;16387660;19340001;20300110;19339247;18278048;17110928;16087662;16055720;15946939;20068034;20818436;18334649;18922894;15703212;15082780;21383157;21212414;21107885;24550385
IUUC-Hsa-046562	Q5T447	HECTD3	ENSG00000126107.14	E3 activity/HECT	Homo sapiens	18194665;20175895
IUUC-Hsa-045731	Q8IYU2	HACE1	ENSG00000085382.11	E3 activity/HECT	Homo sapiens	15254018;20175895
IUUC-Hsa-046479	P46934	NEDD4	ENSG00000069869.15	E3 activity/HECT	Homo sapiens	19808888;20086093;19953087;15013426;19193720;18286479;12907674;19125695;17592138;17137798;15060076;19864419;20855896;17996703;21338354;21320486;21212261;20159449;18772139;19787053;19797085;19054764;11598133;15703212;15082780;20559325;15581898;26006083
IUUC-Hsa-046331	Q9Y4D8	HECTD4	ENSG00000173064.11	E3 activity/HECT	Homo sapiens	20175895
IUUC-Hsa-046544	Q9H0M0	WWP1	ENSG00000123124.13	E3 activity/HECT	Homo sapiens	19561640;19047365;20157612;20951678;18806757;19307600;17050664;20694673
IUUC-Hsa-046297	Q7L622	G2E3	ENSG00000092140.14	E3 activity/HECT	Homo sapiens	18511420;20175895
IUUC-Hsa-046938	Q7Z6J8	UBE3D	ENSG00000118420.16	E3 activity/HECT	Homo sapiens	15749827
IUUC-Hsa-046396	Q8IVU3	HERC6	ENSG00000138642.14	E3 activity/HECT	Homo sapiens	20133869
IUUC-Hsa-046342	Q9UII4	HERC5	ENSG00000138646.8	E3 activity/HECT	Homo sapiens	15331633;20175895;18535780
IUUC-Hsa-046516	Q15751	HERC1	ENSG00000103657.13	E3 activity/HECT	Homo sapiens	20175895
IUUC-Hsa-045878	Q9HCE7	SMURF1	ENSG00000198742.9	E3 activity/HECT	Homo sapiens	20512916;19561075;16472676;14657501;20621832;18208356;15820682;20558834;19937093;21454619;21382345
IUUC-Hsa-046148	O00308	WWP2	ENSG00000198373.12	E3 activity/HECT	Homo sapiens	20522958;19651900;15047715;12202215
IUUC-Hsa-046082	O15033	AREL1	ENSG00000119682.16	E3 activity/HECT	Homo sapiens	23479728
IUUC-Hsa-045727	Q05086	UBE3A	ENSG00000114062.18	E3 activity/HECT	Homo sapiens	20210701;19591933;19664228;15371341;19204938;18298802;16482544;20589759;17131388;19759827;17947517;19164530;17108031;16951183;20559465;20589759;19204938;22645313
IUUC-Hsa-045879	Q9ULT8	HECTD1	ENSG00000092148.12	E3 activity/HECT	Homo sapiens	20175895
IUUC-Hsa-046147	Q14669	TRIP12	ENSG00000153827.13	E3 activity/HECT	Homo sapiens	20208519;20829358;20175895;18627766
IUUC-Hsa-045660	Q7Z3V4	UBE3B	ENSG00000151148.13	E3 activity/HECT	Homo sapiens	12689446
IUUC-Hsa-045730	Q76N89	HECW1	ENSG00000002746.14	E3 activity/HECT	Homo sapiens	19805045;14684739
IUUC-Hsa-045786	Q5U5R9	HECTD2	ENSG00000165338.16	E3 activity/HECT	Homo sapiens	20175895;19214206
IUUC-Hsa-045941	O95071	UBR5	ENSG00000104517.12	E3 activity/HECT; E3 activity/N-recognin/UBR-box	Homo sapiens	18073532;21127351;21118991;16601676;16554297; 18073532;21127351;21118991;16601676;16554297
IUUC-Hsa-046879	Q7Z6Z7	HUWE1	ENSG00000086758.15	E3 activity/HECT; UBD/Alpha-Helix/UBA	Homo sapiens	18617514;20007713;18923429;18923429;18488021;19713937;20210701;16213503;20624960;25147182; 15567145;15989957;19713937
IUUC-Hsa-045880	Q15386	UBE3C	ENSG00000009335.17	E3 activity/HECT; UBD/Other/Other	Homo sapiens	21167755;20008553; 16341092
IUUC-Hsa-045995	O95714	HERC2	ENSG00000128731.15	E3 activity/HECT; UBD/ZnF/Other	Homo sapiens	21193487;20304803;20631078; 22508508;24722987
IUUC-Hsa-046955	Q5T4S7	UBR4	ENSG00000127481.14	E3 activity/N-recognin/UBR-box	Homo sapiens	18162545
IUUC-Hsa-046968	O14965	AURKA	ENSG00000087586.17	E3 activity/Other	Homo sapiens	17060341
IUUC-Hsa-046969	Q86UW7	CADPS2	ENSG00000081803.15	E3 activity/Other	Homo sapiens	19690564
IUUC-Hsa-046925	P56524	HDAC4	ENSG00000068024.16	E3 activity/Other	Homo sapiens	18820298;17218271;15743823;17218271;19782030;16166628;19923268
IUUC-Hsa-046937	Q96D21	RASD2	ENSG00000100302.6	E3 activity/Other	Homo sapiens	19498170
IUUC-Hsa-046877	Q9Y3V2	RWDD3	ENSG00000122481.16	E3 activity/Other	Homo sapiens	20026589
IUUC-Hsa-046884	Q09472	EP300	ENSG00000100393.11	E3 activity/Other	Homo sapiens	12690203
IUUC-Hsa-046970	Q92831	KAT2B	ENSG00000114166.7	E3 activity/Other	Homo sapiens	17293853;19176998;21374733
IUUC-Hsa-046900	Q92793	CREBBP	ENSG00000005339.14	E3 activity/Other	Homo sapiens	19805293
IUUC-Hsa-045868	Q96JY6	PDLIM2	ENSG00000120913.23	E3 activity/Other	Homo sapiens	17468759;20889505
IUUC-Hsa-046885	P35637	FUS	ENSG00000089280.18	E3 activity/Other	Homo sapiens	19946338
IUUC-Hsa-046668	O43290	SART1	ENSG00000175467.14	E3 activity/Other	Homo sapiens	18838541
IUUC-Hsa-046947	Q66K89	E4F1	ENSG00000167967.15	E3 activity/Other	Homo sapiens	17110336;19805293
IUUC-Hsa-046966	Q9UDY8	MALT1	ENSG00000172175.12	E3 activity/Other	Homo sapiens	18287044
IUUC-Hsa-046953	Q96JP5	ZFP91	ENSG00000186660.14	E3 activity/Other	Homo sapiens	20682767
IUUC-Hsa-046942	Q9H1B7	IRF2BPL	ENSG00000119669.4	E3 activity/Other	Homo sapiens	19690564;17334524
IUUC-Hsa-046888	Q96SW2	CRBN	ENSG00000113851.13	E3 activity/Other	Homo sapiens	17588513;20223979;21207098
IUUC-Hsa-046890	P52823	STC1	ENSG00000159167.11	E3 activity/Other	Homo sapiens	21042649
IUUC-Hsa-046934	Q9P0J7	KCMF1	ENSG00000176407.17	E3 activity/Other	Homo sapiens	15581609
IUUC-Hsa-046374	O00257	CBX4	ENSG00000141582.14	E3 activity/Other	Homo sapiens	20148194;17439403;12679040;17018294;19615980;19029252;20098713
IUUC-Hsa-045820	P09936	UCHL1	ENSG00000154277.12	E3 activity/Other; DUB/UCH; UBD/Other/Other	Homo sapiens	12408865; 12408865;19707515; 9521656;23359680
IUUC-Hsa-046168	P49792	RANBP2	ENSG00000153201.15	E3 activity/Other; UBD/ZnF/NZF	Homo sapiens	20543581;18492068;20429939;17101795;18439914;18946085;20087442;17264123; 15029239;16332688
IUUC-Hsa-046823	O94874	UFL1	ENSG00000014123.9	E3 activity/Other; ULD/UDP/UBQ/UBQ_Other	Homo sapiens	20018847;20368332; 20018847
IUUC-Hsa-045958	Q6ZMZ0	RNF19B	ENSG00000116514.16	E3 activity/RBR	Homo sapiens	16709802;23269922
IUUC-Hsa-046712	O95376	ARIH2	ENSG00000177479.19	E3 activity/RBR	Homo sapiens	20226183;19664228
IUUC-Hsa-045718	Q9Y4X5	ARIH1	ENSG00000166233.13	E3 activity/RBR	Homo sapiens	17289916;20212144;15963499
IUUC-Hsa-046876	Q9NV58	RNF19A	ENSG00000034677.12	E3 activity/RBR	Homo sapiens	19741096;19224863;16513638
IUUC-Hsa-046941	Q9NWF9	RNF216	ENSG00000011275.18	E3 activity/RBR	Homo sapiens	20414355
IUUC-Hsa-046887	Q9UBS8	RNF14	ENSG00000013561.17	E3 activity/RBR	Homo sapiens	17367545
IUUC-Hsa-046928	Q7Z419	RNF144B	ENSG00000137393.9	E3 activity/RBR	Homo sapiens	17367545;20615966;20300062;20864535
IUUC-Hsa-136376	P50876	RNF144A	ENSG00000151692.14	E3 activity/RBR	Homo sapiens	24979766;26216882
IUUC-Hsa-046690	Q8IWT3	CUL9	ENSG00000112659.13	E3 activity/RBR; E3 adaptor/Cullin RING/Cullin	Homo sapiens	17367545; 17367545
IUUC-Hsa-045738	Q9BYM8	RBCK1	ENSG00000125826.19	E3 activity/RBR; UBD/ZnF/NZF	Homo sapiens	21455180;18711448;16643902;16275334;25118570; 22139374
IUUC-Hsa-046269	Q96EP0	RNF31	ENSG00000092098.16	E3 activity/RBR; UBD/ZnF/NZF	Homo sapiens	21455180;19237537;21292167;20614026; 21455181
IUUC-Hsa-046016	O60260	PARK2	ENSG00000185345.18	E3 activity/RBR; ULD/UDP/UBQ/UBQ_PIM	Homo sapiens	18344614;20194754;17553932;19663908;19642705;19875440;19363481;19229105;17360614;15492001;20164189;19880420;21292769;21173115;17512523;11739749;21378096;19146857;15963499;17059562;20889974;23503661;25545884;25621951; 10818204;12621021;12634850;12826399;15606901
IUUC-Hsa-046143	Q03164	KMT2A	ENSG00000118058.20	E3 activity/RING/PHD	Homo sapiens	23129768;24291127
IUUC-Hsa-046988	Q9UMN6	KMT2B	ENSG00000272333.5	E3 activity/RING/PHD	Homo sapiens	23129768;24291127
IUUC-Hsa-045877	Q8NHM5	KDM2B	ENSG00000089094.17	E3 activity/RING/PHD	Homo sapiens	22825849
IUUC-Hsa-046603	O43918	AIRE	ENSG00000160224.16	E3 activity/RING/PHD	Homo sapiens	14734522;15150263;15649886
IUUC-Hsa-045671	Q13233	MAP3K1	ENSG00000095015.5	E3 activity/RING/PHD	Homo sapiens	12049732;16472679
IUUC-Hsa-046852	Q9UNL4	ING4	ENSG00000111653.19	E3 activity/RING/PHD	Homo sapiens	23624912
IUUC-Hsa-046179	O43255	SIAH2	ENSG00000181788.3	E3 activity/RING/RING	Homo sapiens	19631635;19546213;19423641;11786535;15064394;15221006;9334332;15466852;12072443;14654780;14645235;11483518;10747903;9637679;16141343;20691163;17716627
IUUC-Hsa-046568	Q8N8N0	RNF152	ENSG00000176641.10	E3 activity/RING/RING	Homo sapiens	21203937
IUUC-Hsa-046155	Q9NZS9	BFAR	ENSG00000275618.2	E3 activity/RING/RING	Homo sapiens	18805781;21068390
IUUC-Hsa-046263	Q9P0N8	MARCH2	ENSG00000099785.10	E3 activity/RING/RING	Homo sapiens	17980554
IUUC-Hsa-045854	O75928	PIAS2	ENSG00000078043.15	E3 activity/RING/RING	Homo sapiens	17855618;16148010;18218142
IUUC-Hsa-046140	Q63HN8	RNF213	ENSG00000173821.19	E3 activity/RING/RING	Homo sapiens	21799892
IUUC-Hsa-046476	Q9H6Y7	RNF167	ENSG00000108523.15	E3 activity/RING/RING	Homo sapiens	16314844
IUUC-Hsa-046957	Q13114	TRAF3	ENSG00000131323.14	E3 activity/RING/RING	Homo sapiens	15084608;12944909;25847972
IUUC-Hsa-046012	Q8N9I9	DTX3	ENSG00000178498.15	E3 activity/RING/RING	Homo sapiens	12670957
IUUC-Hsa-046588	Q9Y225	RNF24	ENSG00000101236.16	E3 activity/RING/RING	Homo sapiens	11513855
IUUC-Hsa-046484	Q9ULT6	ZNRF3	ENSG00000183579.15	E3 activity/RING/RING	Homo sapiens	18511420
IUUC-Hsa-046977	O75592	MYCBP2	ENSG00000005810.17	E3 activity/RING/RING	Homo sapiens	18753128
IUUC-Hsa-046691	Q96K19	RNF170	ENSG00000120925.14	E3 activity/RING/RING	Homo sapiens	21115467;25882839
IUUC-Hsa-046349	Q9Y4K3	TRAF6	ENSG00000175104.14	E3 activity/RING/RING	Homo sapiens	19713527;19494296;19201866;17947236;17562858;19898473;19365808;19232518;17346928;20047764;17609522;18824541;18976280;23524951;25545884
IUUC-Hsa-046416	O75382	TRIM3	ENSG00000110171.18	E3 activity/RING/RING	Homo sapiens	18248090
IUUC-Hsa-046905	Q8TC41	RNF217	ENSG00000146373.16	E3 activity/RING/RING	Homo sapiens	20682791
IUUC-Hsa-046224	Q86XS8	RNF130	ENSG00000113269.13	E3 activity/RING/RING	Homo sapiens	16549277
IUUC-Hsa-046593	Q9ULK6	RNF150	ENSG00000170153.10	E3 activity/RING/RING	Homo sapiens	19690564
IUUC-Hsa-046523	Q96AX9	MIB2	ENSG00000197530.12	E3 activity/RING/RING	Homo sapiens	15920166
IUUC-Hsa-046201	Q8TCQ1	MARCH1	ENSG00000145416.13	E3 activity/RING/RING	Homo sapiens	19666567
IUUC-Hsa-046401	Q8N6D2	RNF182	ENSG00000180537.12	E3 activity/RING/RING	Homo sapiens	18298843
IUUC-Hsa-045953	Q8NA82	MARCH10	ENSG00000173838.11	E3 activity/RING/RING	Homo sapiens	21937444
IUUC-Hsa-046046	Q99942	RNF5	ENSG00000228405.5	E3 activity/RING/RING	Homo sapiens	19285439;19625452;21148293;19269966;20483786
IUUC-Hsa-046051	Q9BSJ1	TRIM51	ENSG00000124900.12	E3 activity/RING/RING	Homo sapiens	18248090
IUUC-Hsa-046657	O60683	PEX10	ENSG00000157911.9	E3 activity/RING/RING	Homo sapiens	19687296;18644345
IUUC-Hsa-046979	Q9BZY9	TRIM31	ENSG00000224168.9	E3 activity/RING/RING	Homo sapiens	18248090
IUUC-Hsa-046501	Q75N03	CBLL1	ENSG00000105879.11	E3 activity/RING/RING	Homo sapiens	21283129;19893985
IUUC-Hsa-046497	Q12899	TRIM26	ENSG00000230230.7	E3 activity/RING/RING	Homo sapiens	18248090
IUUC-Hsa-045978	Q6P9F5	TRIM40	ENSG00000228001.8	E3 activity/RING/RING	Homo sapiens	18248090
IUUC-Hsa-046029	P14373	TRIM27	ENSG00000234495.7	E3 activity/RING/RING	Homo sapiens	20145714;23404503
IUUC-Hsa-046355	A6NLU0	RFPL4A	ENSG00000223638.3	E3 activity/RING/RING	Homo sapiens	11850190;17071595;12525704
IUUC-Hsa-046851	Q96EP1	CHFR	ENSG00000072609.17	E3 activity/RING/RING	Homo sapiens	19690564;11807090;19321445;20388495
IUUC-Hsa-046600	Q86UV7	TRIM73	ENSG00000178809.11	E3 activity/RING/RING	Homo sapiens	18398435
IUUC-Hsa-045685	Q7Z569	BRAP	ENSG00000089234.15	E3 activity/RING/RING	Homo sapiens	16757328;19091743;19152073
IUUC-Hsa-045680	Q06587	RING1	ENSG00000226788.3	E3 activity/RING/RING	Homo sapiens	18643987;19956605
IUUC-Hsa-046914	Q86WC4	OSTM1	ENSG00000081087.14	E3 activity/RING/RING	Homo sapiens	12826607
IUUC-Hsa-045719	Q9HCM9	TRIM39	ENSG00000224994.9	E3 activity/RING/RING	Homo sapiens	18248090
IUUC-Hsa-046279	P62877	RBX1	ENSG00000100387.8	E3 activity/RING/RING	Homo sapiens	12565873;18826954;20427290;19424503;17132228;18279656
IUUC-Hsa-046883	Q9H992	MARCH7	ENSG00000136536.14	E3 activity/RING/RING	Homo sapiens	20962578;19342884;19901269
IUUC-Hsa-045983	Q68DV7	RNF43	ENSG00000108375.12	E3 activity/RING/RING	Homo sapiens	18313049;21108931
IUUC-Hsa-046893	Q07869	PPARA	ENSG00000186951.16	E3 activity/RING/RING	Homo sapiens	26556865
IUUC-Hsa-046413	Q96CA5	BIRC7	ENSG00000101197.12	E3 activity/RING/RING	Homo sapiens	16729033
IUUC-Hsa-046635	Q9P253	VPS18	ENSG00000104142.10	E3 activity/RING/RING	Homo sapiens	16996030;18772139;16203730
IUUC-Hsa-045802	Q8WWF5	ZNRF4	ENSG00000105428.5	E3 activity/RING/RING	Homo sapiens	21205830
IUUC-Hsa-046606	O60291	MGRN1	ENSG00000102858.12	E3 activity/RING/RING	Homo sapiens	19703557;19524515
IUUC-Hsa-045811	P53804	TTC3	ENSG00000182670.13	E3 activity/RING/RING	Homo sapiens	20059946;20059950;20059946
IUUC-Hsa-046481	O00623	PEX12	ENSG00000108733.9	E3 activity/RING/RING	Homo sapiens	19687296
IUUC-Hsa-046298	Q9NPC3	CCNB1IP1	ENSG00000100814.17	E3 activity/RING/RING	Homo sapiens	17784788;17297447
IUUC-Hsa-045998	Q9Y2E6	DTX4	ENSG00000110042.7	E3 activity/RING/RING	Homo sapiens	22388039
IUUC-Hsa-045769	Q13490	BIRC2	ENSG00000110330.8	E3 activity/RING/RING	Homo sapiens	19592251;11907583;19584093;19506082;19258326;19223549;17220297;16282325;21113135;19854138;18997792;18082613;16235027
IUUC-Hsa-045690	Q8IWR1	TRIM59	ENSG00000213186.7	E3 activity/RING/RING	Homo sapiens	17314412
IUUC-Hsa-045801	P36406	TRIM23	ENSG00000113595.14	E3 activity/RING/RING	Homo sapiens	15684077;18398435;20724660;25905670
IUUC-Hsa-046788	Q9NW38	FANCL	ENSG00000115392.11	E3 activity/RING/RING	Homo sapiens	19622404;19405097;19805513;21229326
IUUC-Hsa-045936	Q5T0T0	MARCH8	ENSG00000165406.15	E3 activity/RING/RING	Homo sapiens	12582153;19703975;16619033
IUUC-Hsa-045756	O00237	RNF103	ENSG00000239305.6	E3 activity/RING/RING	Homo sapiens	21455683;19753093
IUUC-Hsa-046313	Q9Y3C5	RNF11	ENSG00000123091.4	E3 activity/RING/RING	Homo sapiens	20676133;19262463
IUUC-Hsa-046280	Q9Y508	RNF114	ENSG00000124226.10	E3 activity/RING/RING	Homo sapiens	18364390;23645206
IUUC-Hsa-046400	O94972	TRIM37	ENSG00000108395.13	E3 activity/RING/RING	Homo sapiens	16306379
IUUC-Hsa-045973	Q9Y6X2	PIAS3	ENSG00000131788.15	E3 activity/RING/RING	Homo sapiens	17066076;15961505;20935639;20637912;18212042
IUUC-Hsa-045960	O43567	RNF13	ENSG00000082996.19	E3 activity/RING/RING	Homo sapiens	21078126;21078127;20230530
IUUC-Hsa-046491	Q9H0X6	RNF208	ENSG00000212864.3	E3 activity/RING/RING	Homo sapiens	24105792
IUUC-Hsa-046952	Q12933	TRAF2	ENSG00000127191.17	E3 activity/RING/RING	Homo sapiens	17878343;12591926;20047764;18671942;19854138;18997792;16936264
IUUC-Hsa-047016	O94822	LTN1	ENSG00000198862.13	E3 activity/RING/RING	Homo sapiens	19196968
IUUC-Hsa-046462	Q5VTR2	RNF20	ENSG00000155827.11	E3 activity/RING/RING	Homo sapiens	16713563;16307923;16627869;19037095
IUUC-Hsa-045752	Q86T96	RNF180	ENSG00000164197.11	E3 activity/RING/RING	Homo sapiens	18363970;18358233
IUUC-Hsa-045988	Q2Q1W2	TRIM71	ENSG00000206557.5	E3 activity/RING/RING	Homo sapiens	19898466
IUUC-Hsa-046951	A0AVI4	TMEM129	ENSG00000168936.10	E3 activity/RING/RING	Homo sapiens	24807418
IUUC-Hsa-046146	O75925	PIAS1	ENSG00000033800.13	E3 activity/RING/RING	Homo sapiens	20711444;18755518;19557165;18511503;17218271;17066076;14701874;14500712;16144832;15961505;15337742;15280358;20209145;19843541;20127678;16678795;16563226;16568089;19782030;17509614;15582666;17938210;18218142;17101784;15572666;21467194;17440973;14644436;24872413
IUUC-Hsa-045947	O15344	MID1	ENSG00000101871.14	E3 activity/RING/RING	Homo sapiens	18949047
IUUC-Hsa-046006	Q9C030	TRIM6	ENSG00000121236.20	E3 activity/RING/RING	Homo sapiens	18248090
IUUC-Hsa-046379	Q9BYV2	TRIM54	ENSG00000138100.13	E3 activity/RING/RING	Homo sapiens	17360532;17786241
IUUC-Hsa-046573	Q9C035	TRIM5	ENSG00000132256.18	E3 activity/RING/RING	Homo sapiens	18312418;26101372
IUUC-Hsa-046583	P19474	TRIM21	ENSG00000132109.9	E3 activity/RING/RING	Homo sapiens	19571111;18641315;18687060;19489724;16472766;19201866;19675099;18022694
IUUC-Hsa-046363	Q8IYM9	TRIM22	ENSG00000132274.15	E3 activity/RING/RING	Homo sapiens	19218198;18656448;19218198
IUUC-Hsa-046469	Q96LD4	TRIM47	ENSG00000132481.6	E3 activity/RING/RING	Homo sapiens	18248090
IUUC-Hsa-046870	Q12986	NFX1	ENSG00000086102.18	E3 activity/RING/RING	Homo sapiens	15367597;11447293
IUUC-Hsa-046013	Q9BY78	RNF26	ENSG00000173456.4	E3 activity/RING/RING	Homo sapiens	11352657
IUUC-Hsa-046745	Q8TEB7	RNF128	ENSG00000133135.13	E3 activity/RING/RING	Homo sapiens	19542455;20493730
IUUC-Hsa-046589	Q9UHC7	MKRN1	ENSG00000133606.10	E3 activity/RING/RING	Homo sapiens	21172006;19846531
IUUC-Hsa-047006	Q9H9V4	RNF122	ENSG00000133874.1	E3 activity/RING/RING	Homo sapiens	20553626
IUUC-Hsa-046580	Q9H8W5	TRIM45	ENSG00000134253.9	E3 activity/RING/RING	Homo sapiens	18248090
IUUC-Hsa-046570	Q86Y01	DTX1	ENSG00000135144.7	E3 activity/RING/RING	Homo sapiens	17463329;15684388;16277698
IUUC-Hsa-046376	Q00987	MDM2	ENSG00000135679.22	E3 activity/RING/RING	Homo sapiens	17545634;16866370;18802403;18981217;19032150;14642282;19713960;19703557;19128510;19683495;18451149;18665269;18948082;19372219;19369353;19363159;18784257;19448429;19345326;19176998;19321440;19247369;19219073;17377491;11927554;15975924;15242646;15456867;14769800;20592017;16678796;16170383;17301054;15577944;21460856;21093410;20453884;12145204;15640443;23246967
IUUC-Hsa-046429	Q86UD3	MARCH3	ENSG00000173926.5	E3 activity/RING/RING	Homo sapiens	17604280
IUUC-Hsa-046118	Q9H0F5	RNF38	ENSG00000137075.17	E3 activity/RING/RING	Homo sapiens	12874135;23973461
IUUC-Hsa-046534	Q9C019	TRIM15	ENSG00000137384.12	E3 activity/RING/RING	Homo sapiens	18248090
IUUC-Hsa-046412	Q86TM6	SYVN1	ENSG00000162298.17	E3 activity/RING/RING	Homo sapiens	19835843;21149444;17141218;14593114;16847254;17582219;18369366;20606367
IUUC-Hsa-045826	Q99728	BARD1	ENSG00000138376.10	E3 activity/RING/RING	Homo sapiens	19176389;25131202;25355358
IUUC-Hsa-045876	P51948	MNAT1	ENSG00000020426.10	E3 activity/RING/RING	Homo sapiens	16935935
IUUC-Hsa-046702	O00463	TRAF5	ENSG00000082512.14	E3 activity/RING/RING	Homo sapiens	20161788;19893571
IUUC-Hsa-046439	Q86YT6	MIB1	ENSG00000101752.11	E3 activity/RING/RING	Homo sapiens	17324930
IUUC-Hsa-046364	Q8WVD3	RNF138	ENSG00000134758.13	E3 activity/RING/RING	Homo sapiens	16714285
IUUC-Hsa-046485	Q9NXI6	RNF186	ENSG00000178828.6	E3 activity/RING/RING	Homo sapiens	19690564;24068945
IUUC-Hsa-046304	Q8NG27	PJA1	ENSG00000181191.11	E3 activity/RING/RING	Homo sapiens	11959851;12036302;18786927
IUUC-Hsa-045762	Q969Q1	TRIM63	ENSG00000158022.6	E3 activity/RING/RING	Homo sapiens	19506036;19498199;19240029;17786241;19850579;21356357;18222470
IUUC-Hsa-046653	Q13049	TRIM32	ENSG00000119401.10	E3 activity/RING/RING	Homo sapiens	18632609;19349376;19269368;19155210;16816390;15316618
IUUC-Hsa-046249	O76064	RNF8	ENSG00000112130.16	E3 activity/RING/RING	Homo sapiens	16215985;20656690;18948756;20080757;19797077;22713238;22980979;23760478
IUUC-Hsa-045969	Q9UJV3	MID2	ENSG00000080561.13	E3 activity/RING/RING	Homo sapiens	18248090
IUUC-Hsa-045784	Q8N2W9	PIAS4	ENSG00000105229.6	E3 activity/RING/RING	Homo sapiens	20429939;19625650;19450230;18063693;17456046;15713642;20228053;16622421;19615980;18974227;17298944;21079245;20661221;20471636;17696781;17585876
IUUC-Hsa-047000	O15541	RNF113A	ENSG00000125352.5	E3 activity/RING/RING	Homo sapiens	19690564
IUUC-Hsa-046677	Q9UPQ7	PDZRN3	ENSG00000121440.14	E3 activity/RING/RING	Homo sapiens	17576800
IUUC-Hsa-046831	A8MQ27	NEURL1B	ENSG00000214357.8	E3 activity/RING/RING	Homo sapiens	17003037
IUUC-Hsa-046470	Q8TBB1	LNX1	ENSG00000072201.13	E3 activity/RING/RING	Homo sapiens	17936276
IUUC-Hsa-045790	Q9NTX7	RNF146	ENSG00000118518.15	E3 activity/RING/RING	Homo sapiens	15813938;18326623
IUUC-Hsa-046163	Q5TC82	RC3H1	ENSG00000135870.11	E3 activity/RING/RING	Homo sapiens	18036806;19221396
IUUC-Hsa-046172	Q149N8	SHPRH	ENSG00000146414.15	E3 activity/RING/RING	Homo sapiens	18316726
IUUC-Hsa-046950	O15151	MDM4	ENSG00000198625.12	E3 activity/RING/RING	Homo sapiens	18567799;12393902
IUUC-Hsa-046597	Q969V5	MUL1	ENSG00000090432.6	E3 activity/RING/RING	Homo sapiens	19741096;19525920;19407830;20103533;22410793;26018823
IUUC-Hsa-046085	Q9Y577	TRIM17	ENSG00000162931.11	E3 activity/RING/RING	Homo sapiens	19358823;20559321;20352094
IUUC-Hsa-046468	Q9H920	RNF121	ENSG00000137522.17	E3 activity/RING/RING	Homo sapiens	20357004
IUUC-Hsa-046040	Q86Y13	DZIP3	ENSG00000198919.12	E3 activity/RING/RING	Homo sapiens	18206970
IUUC-Hsa-046194	Q8WV22	NSMCE1	ENSG00000169189.16	E3 activity/RING/RING	Homo sapiens	20864041
IUUC-Hsa-046299	Q969K3	RNF34	ENSG00000170633.16	E3 activity/RING/RING	Homo sapiens	15069192
IUUC-Hsa-046514	O43164	PJA2	ENSG00000198961.9	E3 activity/RING/RING	Homo sapiens	12036302
IUUC-Hsa-045991	Q6PCD5	RFWD3	ENSG00000168411.13	E3 activity/RING/RING	Homo sapiens	20173098
IUUC-Hsa-045844	Q9NS56	TOPORS	ENSG00000197579.7	E3 activity/RING/RING	Homo sapiens	17803295;20429939;19473992;15247280;20188669
IUUC-Hsa-047009	Q8WVD5	RNF141	ENSG00000110315.6	E3 activity/RING/RING	Homo sapiens	24105792
IUUC-Hsa-047030	P49754	VPS41	ENSG00000006715.15	E3 activity/RING/RING	Homo sapiens	19690564
IUUC-Hsa-046250	Q86YJ5	MARCH9	ENSG00000139266.5	E3 activity/RING/RING	Homo sapiens	17604280;17174307
IUUC-Hsa-046302	Q9NX47	MARCH5	ENSG00000198060.9	E3 activity/RING/RING	Homo sapiens	16874301;19741096;20851218;20103533
IUUC-Hsa-046261	Q96FA3	PELI1	ENSG00000197329.11	E3 activity/RING/RING	Homo sapiens	16884718
IUUC-Hsa-045838	Q9HAT8	PELI2	ENSG00000139946.9	E3 activity/RING/RING	Homo sapiens	16884718;17997719
IUUC-Hsa-045861	P29590	PML	ENSG00000140464.19	E3 activity/RING/RING	Homo sapiens	20130140
IUUC-Hsa-046113	Q6PJ69	TRIM65	ENSG00000141569.10	E3 activity/RING/RING	Homo sapiens	19690564
IUUC-Hsa-046086	P38398	BRCA1	ENSG00000012048.20	E3 activity/RING/RING	Homo sapiens	12431996;19887647;18388150;19164445;19261748;17283126;16818604;25131202;25355358
IUUC-Hsa-045735	Q9ULV8	CBLC	ENSG00000142273.10	E3 activity/RING/RING	Homo sapiens	18239087;24425877
IUUC-Hsa-046700	Q96BQ3	TRIM43	ENSG00000144015.4	E3 activity/RING/RING	Homo sapiens	18248090
IUUC-Hsa-046161	O00635	TRIM38	ENSG00000112343.10	E3 activity/RING/RING	Homo sapiens	18248090
IUUC-Hsa-046307	P28328	PEX2	ENSG00000164751.14	E3 activity/RING/RING	Homo sapiens	19687296
IUUC-Hsa-046869	Q8WY64	MYLIP	ENSG00000007944.14	E3 activity/RING/RING	Homo sapiens	20427281;19520913;21343340;19783832
IUUC-Hsa-046357	Q8IUQ4	SIAH1	ENSG00000196470.11	E3 activity/RING/RING	Homo sapiens	20144232;19631635;18065497;15163637;11752454;11146551;14506261;19218244;17047048;12072443;15284290;20471960;18276110;18280659;17188242;21185211;18536714
IUUC-Hsa-046345	O60858	TRIM13	ENSG00000204977.9	E3 activity/RING/RING	Homo sapiens	18248090;21333377;20100910;17314412
IUUC-Hsa-046707	Q9C037	TRIM4	ENSG00000146833.15	E3 activity/RING/RING	Homo sapiens	18248090
IUUC-Hsa-046918	Q9P2E8	MARCH4	ENSG00000144583.4	E3 activity/RING/RING	Homo sapiens	17686993
IUUC-Hsa-045901	Q9UBF6	RNF7	ENSG00000114125.13	E3 activity/RING/RING	Homo sapiens	18258608;20103673;18258608;19325126
IUUC-Hsa-045704	Q5VTB9	RNF220	ENSG00000187147.17	E3 activity/RING/RING	Homo sapiens	20170641
IUUC-Hsa-046123	Q9BYJ4	TRIM6-TRIM34	ENSG00000258588.3	E3 activity/RING/RING	Homo sapiens	19690564
IUUC-Hsa-046275	O60337	MARCH6	ENSG00000145495.14	E3 activity/RING/RING	Homo sapiens	19103148;19651899;20357004
IUUC-Hsa-046548	Q9Y252	RNF6	ENSG00000127870.16	E3 activity/RING/RING	Homo sapiens	19345326;12874135;19802004
IUUC-Hsa-046402	Q9H4P4	RNF41	ENSG00000181852.17	E3 activity/RING/RING	Homo sapiens	17384230;14765125;18927152;20628057
IUUC-Hsa-046785	O15164	TRIM24	ENSG00000122779.17	E3 activity/RING/RING	Homo sapiens	19584248
IUUC-Hsa-046810	Q9NQ86	TRIM36	ENSG00000152503.9	E3 activity/RING/RING	Homo sapiens	19232519;19675128
IUUC-Hsa-046346	Q6VVB1	NHLRC1	ENSG00000187566.4	E3 activity/RING/RING	Homo sapiens	19529779;19171932
IUUC-Hsa-046802	Q8WVZ7	RNF133	ENSG00000188050.2	E3 activity/RING/RING	Homo sapiens	18574499
IUUC-Hsa-046332	Q96F44	TRIM11	ENSG00000154370.14	E3 activity/RING/RING	Homo sapiens	18248090;18628401;16904669
IUUC-Hsa-046315	Q7Z6J0	SH3RF1	ENSG00000154447.14	E3 activity/RING/RING	Homo sapiens	19393081;16084064;17420289
IUUC-Hsa-045930	Q14527	HLTF	ENSG00000071794.15	E3 activity/RING/RING	Homo sapiens	18316726
IUUC-Hsa-046365	Q9C040	TRIM2	ENSG00000109654.14	E3 activity/RING/RING	Homo sapiens	18687884;23562820
IUUC-Hsa-046940	Q9HCI7	MSL2	ENSG00000174579.3	E3 activity/RING/RING	Homo sapiens	19651615;21726816;23874665
IUUC-Hsa-046130	Q86UV6	TRIM74	ENSG00000155428.12	E3 activity/RING/RING	Homo sapiens	18398435
IUUC-Hsa-046704	Q96MF7	NSMCE2	ENSG00000156831.7	E3 activity/RING/RING	Homo sapiens	16055714;19793919
IUUC-Hsa-046916	P37231	PPARG	ENSG00000132170.19	E3 activity/RING/RING	Homo sapiens	23250430;24292674
IUUC-Hsa-046894	Q8ND25	ZNRF1	ENSG00000186187.11	E3 activity/RING/RING	Homo sapiens	19648646;20107048
IUUC-Hsa-046475	Q7Z4K8	TRIM46	ENSG00000163462.17	E3 activity/RING/RING	Homo sapiens	18248090
IUUC-Hsa-046661	Q9ULJ6	ZMIZ1	ENSG00000108175.16	E3 activity/RING/RING	Homo sapiens	18218095
IUUC-Hsa-046039	Q86XT4	TRIM50	ENSG00000146755.10	E3 activity/RING/RING	Homo sapiens	18398435;24308962
IUUC-Hsa-047025	Q9BVG3	TRIM62	ENSG00000116525.13	E3 activity/RING/RING	Homo sapiens	18248090;23402750
IUUC-Hsa-045776	Q9NVW2	RLIM	ENSG00000131263.12	E3 activity/RING/RING	Homo sapiens	19683498;17437998;19117995;19164295
IUUC-Hsa-045980	Q9P0P0	RNF181	ENSG00000168894.9	E3 activity/RING/RING	Homo sapiens	18331836
IUUC-Hsa-047015	A6NNE9	MARCH11	ENSG00000183654.8	E3 activity/RING/RING	Homo sapiens	17604280
IUUC-Hsa-046212	P78317	RNF4	ENSG00000063978.15	E3 activity/RING/RING	Homo sapiens	18408734;19380586;20212317;20026589;22661230;22635276
IUUC-Hsa-046651	Q9BWF2	TRAIP	ENSG00000183763.8	E3 activity/RING/RING	Homo sapiens	17544371;21068752
IUUC-Hsa-046776	Q8NEG5	ZSWIM2	ENSG00000163012.3	E3 activity/RING/RING	Homo sapiens	16522193
IUUC-Hsa-045739	Q96BH1	RNF25	ENSG00000163481.7	E3 activity/RING/RING	Homo sapiens	18757723
IUUC-Hsa-045921	Q8TDB6	DTX3L	ENSG00000163840.9	E3 activity/RING/RING	Homo sapiens	16809771
IUUC-Hsa-046673	Q8NF64	ZMIZ2	ENSG00000122515.14	E3 activity/RING/RING	Homo sapiens	18218095
IUUC-Hsa-046550	Q8IUD6	RNF135	ENSG00000181481.13	E3 activity/RING/RING	Homo sapiens	19017631
IUUC-Hsa-046503	Q9C026	TRIM9	ENSG00000100505.13	E3 activity/RING/RING	Homo sapiens	20085810;18248090;19702650
IUUC-Hsa-046786	Q5XPI4	RNF123	ENSG00000164068.15	E3 activity/RING/RING	Homo sapiens	15531880
IUUC-Hsa-045707	Q96GF1	RNF185	ENSG00000138942.15	E3 activity/RING/RING	Homo sapiens	20009572
IUUC-Hsa-046729	Q8N5U6	RNF10	ENSG00000022840.15	E3 activity/RING/RING	Homo sapiens	24105792
IUUC-Hsa-045964	P15918	RAG1	ENSG00000166349.9	E3 activity/RING/RING	Homo sapiens	19118899;21256161
IUUC-Hsa-046031	Q6AZZ1	TRIM68	ENSG00000167333.12	E3 activity/RING/RING	Homo sapiens	18451177
IUUC-Hsa-045732	O75150	RNF40	ENSG00000103549.21	E3 activity/RING/RING	Homo sapiens	16713563;16307923;16627869;17478428
IUUC-Hsa-045737	Q96PM5	RCHY1	ENSG00000163743.13	E3 activity/RING/RING	Homo sapiens	20210701;20598683;18344599;20357911
IUUC-Hsa-045716	Q86UW9	DTX2	ENSG00000091073.19	E3 activity/RING/RING	Homo sapiens	12670957
IUUC-Hsa-046232	Q8N7E2	ZNF645	ENSG00000175809.5	E3 activity/RING/RING	Homo sapiens	20657603
IUUC-Hsa-046865	Q6UWE0	LRSAM1	ENSG00000148356.13	E3 activity/RING/RING	Homo sapiens	19703557;23519028
IUUC-Hsa-046291	Q8NHG8	ZNRF2	ENSG00000180233.10	E3 activity/RING/RING	Homo sapiens	19648646
IUUC-Hsa-046533	Q6ZMU5	TRIM72	ENSG00000177238.13	E3 activity/RING/RING	Homo sapiens	24344130
IUUC-Hsa-046763	Q8N2H9	PELI3	ENSG00000174516.14	E3 activity/RING/RING	Homo sapiens	16884718
IUUC-Hsa-046110	Q8IU81	IRF2BP1	ENSG00000170604.4	E3 activity/RING/RING	Homo sapiens	18671972
IUUC-Hsa-046158	Q9BZR9	TRIM8	ENSG00000171206.13	E3 activity/RING/RING	Homo sapiens	18248090;20516148
IUUC-Hsa-046507	Q8TEJ3	SH3RF3	ENSG00000172985.10	E3 activity/RING/RING	Homo sapiens	20696164
IUUC-Hsa-045836	Q8WU17	RNF139	ENSG00000170881.4	E3 activity/RING/RING	Homo sapiens	19720873;20068067
IUUC-Hsa-046222	Q8IZP6	RNF113B	ENSG00000139797.7	E3 activity/RING/RING	Homo sapiens	19690564
IUUC-Hsa-046395	Q5M7Z0	RNFT1	ENSG00000189050.15	E3 activity/RING/RING	Homo sapiens	19690564
IUUC-Hsa-045828	Q14258	TRIM25	ENSG00000121060.15	E3 activity/RING/RING	Homo sapiens	16352599;20818395;17418098;20406818;21292167;24768535
IUUC-Hsa-046778	Q5TA31	RNF187	ENSG00000168159.10	E3 activity/RING/RING	Homo sapiens	20852630
IUUC-Hsa-046662	Q9HBD1	RC3H2	ENSG00000056586.15	E3 activity/RING/RING	Homo sapiens	24448648
IUUC-Hsa-046666	O95628	CNOT4	ENSG00000080802.18	E3 activity/RING/RING	Homo sapiens	19346402
IUUC-Hsa-046238	Q9BRZ2	TRIM56	ENSG00000169871.12	E3 activity/RING/RING	Homo sapiens	21074459;21289118
IUUC-Hsa-045798	Q8WZ73	RFFL	ENSG00000092871.16	E3 activity/RING/RING	Homo sapiens	18450452;15069192
IUUC-Hsa-046509	Q8WV44	TRIM41	ENSG00000146063.18	E3 activity/RING/RING	Homo sapiens	18248090;17893151;23936368
IUUC-Hsa-046042	Q9UPQ4	TRIM35	ENSG00000104228.12	E3 activity/RING/RING	Homo sapiens	18248090
IUUC-Hsa-046343	Q8IWV8	UBR2	ENSG00000024048.10	E3 activity/RING/RING; E3 activity/N-recognin/UBR-box; E3 activity/N-recognin/N-domain	Homo sapiens	20298436; 20298436; 20298436
IUUC-Hsa-046753	Q8IWV7	UBR1	ENSG00000159459.11	E3 activity/RING/RING; E3 activity/N-recognin/UBR-box; E3 activity/N-recognin/N-domain	Homo sapiens	20537150;20148194; 20537150;20148194; 11526102
IUUC-Hsa-046765	Q13263	TRIM28	ENSG00000130726.11	E3 activity/RING/RING; E3 activity/RING/PHD	Homo sapiens	18082607;18406149;18488044;19584288; 18082607;18406149;18488044;19584288
IUUC-Hsa-046169	Q9UPN9	TRIM33	ENSG00000197323.11	E3 activity/RING/RING; E3 activity/RING/PHD	Homo sapiens	15820681;17189380;20447379;21726812;24881051; 15820681;17189380;21726812;24881051
IUUC-Hsa-047032	Q9P1Y6	PHRF1	ENSG00000070047.11	E3 activity/RING/RING; E3 activity/RING/PHD	Homo sapiens	23911286; 23911286
IUUC-Hsa-045766	O94941	UBOX5	ENSG00000185019.16	E3 activity/RING/RING; E3 activity/RING/U-box	Homo sapiens	17050664; 17050664
IUUC-Hsa-045853	Q8NHY2	RFWD2	ENSG00000143207.19	E3 activity/RING/RING; E3 adaptor/Cullin RING/DCX/DWD	Homo sapiens	19643728;18815134;17588513;19176998;19007436;14739464;19741714;21403399; 19643728;18815134;17588513;14739464;19741714;21403399
IUUC-Hsa-046117	Q6Q0C0	TRAF7	ENSG00000131653.12	E3 activity/RING/RING; E3 adaptor/Cullin RING/DCX/DWD	Homo sapiens	20948544;23404503; 20948544;23404503
IUUC-Hsa-046272	Q9UKV5	AMFR	ENSG00000159461.14	E3 activity/RING/RING; UBD/Alpha-Helix/CUE	Homo sapiens	18037895;19103148;19164805;17895372;20458442;20133640;19828134;16168377; 16407162;23123110
IUUC-Hsa-046306	Q13191	CBLB	ENSG00000114423.18	E3 activity/RING/RING; UBD/Alpha-Helix/UBA	Homo sapiens	19546233;15308098;11526404;19815501;19007436;12218189; 15273720;17679095;24651487
IUUC-Hsa-046144	Q13489	BIRC3	ENSG00000023445.13	E3 activity/RING/RING; UBD/Alpha-Helix/UBA	Homo sapiens	19279678;19854138;18997792;20097753;18997792;16235027; 18939944
IUUC-Hsa-046177	P22681	CBL	ENSG00000110395.6	E3 activity/RING/RING; UBD/Alpha-Helix/UBA	Homo sapiens	10531381;14989173;18198176;19578043;19419964;19265199;19201892;19081591;14531861;12145291;18544533;18519587;17620338;17446348;17449471;17395426;16740632;21041311;11964285;12881521;12727845;12649282;15277517;19880507;19880496;19401194;16407834;12593796;12147253;10854852;17094949;20643813;17255943;11904433;12193575;12218189;21447956;18034775;16004964; 17679095
IUUC-Hsa-046022	P98170	XIAP	ENSG00000101966.12	E3 activity/RING/RING; UBD/Alpha-Helix/UBA	Homo sapiens	19531477;19473982;17613533;17217622;20932476;17967870;12121969;18761086; 22194841
IUUC-Hsa-046518	Q96EQ8	RNF125	ENSG00000101695.8	E3 activity/RING/RING; UBD/Alpha-Helix/UIM	Homo sapiens	17460044;19380491;19893624; 17990982
IUUC-Hsa-046529	Q6ZNA4	RNF111	ENSG00000157450.15	E3 activity/RING/RING; UBD/SIM/SIM	Homo sapiens	14657019;18451154;17341133; 23086935
IUUC-Hsa-045780	Q9Y4L5	RNF115	ENSG00000265491.4	E3 activity/RING/RING; UBD/ZnF/Other	Homo sapiens	17462600;18819927;21179390; 23418353
IUUC-Hsa-045957	Q9NS91	RAD18	ENSG00000070950.9	E3 activity/RING/RING; UBD/ZnF/UBZ	Homo sapiens	20675655;21355096;19635810;19228710; 10908344;18363965;22742833
IUUC-Hsa-046723	Q9BV68	RNF126	ENSG00000070423.17	E3 activity/RING/RING; UBD/ZnF/ZnF_A20	Homo sapiens	18819927;18511420; 23418353
IUUC-Hsa-046236	Q96T88	UHRF1	ENSG00000276043.4	E3 activity/RING/RING; ULD/UDP/UBQ/UBQ_Other	Homo sapiens	14993289;21268065;21045206; 12084726;19056828
IUUC-Hsa-046422	Q96PU4	UHRF2	ENSG00000147854.16	E3 activity/RING/RING; ULD/UDP/UBQ/UBQ_PIM	Homo sapiens	19218238;14741369;18643997;23404503; 12176013;12826399;14741369
IUUC-Hsa-046849	Q7Z6E9	RBBP6	ENSG00000122257.18	E3 activity/RING/RING; ULD/UDP/UFD/DWNN	Homo sapiens	18851979;20210701; 16396680
IUUC-Hsa-046271	Q9BSM1	PCGF1	ENSG00000115289.13	E3 activity/RING/RING; ULD/UDP/UFD/RAWUL	Homo sapiens	18650381; 21282530;23523425
IUUC-Hsa-045703	P35227	PCGF2	ENSG00000278644.2	E3 activity/RING/RING; ULD/UDP/UFD/RAWUL	Homo sapiens	18211895; 18588675;21282530;22325352
IUUC-Hsa-045665	P35226	COMMD3-BMI1	ENSG00000269897.5	E3 activity/RING/RING; ULD/UDP/UFD/RAWUL	Homo sapiens	19956605; 9009205;9121482;18588675;22325352;23523425
IUUC-Hsa-046100	Q99496	RNF2	ENSG00000121481.10	E3 activity/RING/RING; ULD/UDP/UFD/RAWUL	Homo sapiens	19956605;19164757;21245042;17088979;26151332; 19791798;23523425
IUUC-Hsa-046195	Q9Y314	NOSIP	ENSG00000142546.13	E3 activity/RING/U-box	Homo sapiens	12746455
IUUC-Hsa-046880	O95155	UBE4B	ENSG00000130939.18	E3 activity/RING/U-box	Homo sapiens	16484223;21317885;20696387
IUUC-Hsa-046939	O43734	TRAF3IP2	ENSG00000056972.18	E3 activity/RING/U-box	Homo sapiens	19825828
IUUC-Hsa-045709	Q13356	PPIL2	ENSG00000100023.18	E3 activity/RING/U-box	Homo sapiens	16978875
IUUC-Hsa-046176	Q14139	UBE4A	ENSG00000110344.9	E3 activity/RING/U-box	Homo sapiens	18069675
IUUC-Hsa-046872	Q9UNE7	STUB1	ENSG00000103266.10	E3 activity/RING/U-box	Homo sapiens	17525155;17873020;18381433;18655187;18313385;19103148;19741096;18922468;18955503;19706771;15466472;19642705;19536328;19020010;19483080;19153604;19465479;19406989;15538384;17178836;16740632;16280320;14612456;15761032;21358815;19940151;21124777;20924358;19940115;19913553;20588253;17963781;20724525;20075607;17324930;16940184;16207813;11557750;12297498;15781469;25225294;24106274;20943656
IUUC-Hsa-046036	Q9UMS4	PRPF19	ENSG00000110107.8	E3 activity/RING/U-box; E3 adaptor/Cullin RING/DCX/DWD	Homo sapiens	15601865;20595234; 15601865;20595234
IUUC-Hsa-046899	Q8NHZ8	CDC26	ENSG00000176386.8	E3 adaptor/Cullin RING/APC_C/APC_C	Homo sapiens	21107322;16763193
IUUC-Hsa-046926	Q9UJX3	ANAPC7	ENSG00000196510.12	E3 adaptor/Cullin RING/APC_C/APC_C	Homo sapiens	21107322;16763193
IUUC-Hsa-046617	Q9BS18	ANAPC13	ENSG00000129055.12	E3 adaptor/Cullin RING/APC_C/APC_C	Homo sapiens	21107322;16763193
IUUC-Hsa-046268	Q9NYG5	ANAPC11	ENSG00000141552.17	E3 adaptor/Cullin RING/APC_C/APC_C	Homo sapiens	19690564;21107322;16763193
IUUC-Hsa-045774	Q9H1A4	ANAPC1	ENSG00000153107.11	E3 adaptor/Cullin RING/APC_C/APC_C	Homo sapiens	21107322;16763193
IUUC-Hsa-046186	Q13042	CDC16	ENSG00000130177.14	E3 adaptor/Cullin RING/APC_C/APC_C	Homo sapiens	21107322;16763193
IUUC-Hsa-045713	Q9UJX2	CDC23	ENSG00000094880.10	E3 adaptor/Cullin RING/APC_C/APC_C	Homo sapiens	21107322;16763193
IUUC-Hsa-047014	Q9UJX4	ANAPC5	ENSG00000089053.12	E3 adaptor/Cullin RING/APC_C/APC_C	Homo sapiens	21107322;16763193
IUUC-Hsa-045682	P30260	CDC27	ENSG00000004897.11	E3 adaptor/Cullin RING/APC_C/APC_C	Homo sapiens	20552012;21107322;16763193
IUUC-Hsa-046971	Q9UM13	ANAPC10	ENSG00000164162.12	E3 adaptor/Cullin RING/APC_C/APC_C	Homo sapiens	21107322;16763193
IUUC-Hsa-046958	Q9UJX5	ANAPC4	ENSG00000053900.10	E3 adaptor/Cullin RING/APC_C/APC_C	Homo sapiens	21107322;16763193
IUUC-Hsa-046305	Q12834	CDC20	ENSG00000117399.13	E3 adaptor/Cullin RING/APC_C/CDC20	Homo sapiens	18662541;19339280;19167333;17908926;17015473;20937767;21439932;11742988
IUUC-Hsa-046695	Q9UM11	FZR1	ENSG00000105325.13	E3 adaptor/Cullin RING/APC_C/CDC20	Homo sapiens	19098431;19477924;16810178;16675394;11741538;19336465;19270695;18662541;17726374;18573889;17631504;17376772;16287863;14701726;15144564;20530197;21199005;21186356;20966048;20424596;17618083;12023018;21439932;21270054;21177849;20802534;20729194;20006513;20348135;20064487;19101468
IUUC-Hsa-046018	Q9H2C0	GAN	ENSG00000261609.4	E3 adaptor/Cullin RING/BCR/BTB_3-box	Homo sapiens	15983046;15071497;16227972;18680552
IUUC-Hsa-046262	Q96Q07	BTBD9	ENSG00000183826.16	E3 adaptor/Cullin RING/BCR/BTB_3-box	Homo sapiens	23455037
IUUC-Hsa-046394	C9JR72	KBTBD13	ENSG00000234438.3	E3 adaptor/Cullin RING/BCR/BTB_3-box	Homo sapiens	22542517
IUUC-Hsa-045835	O43791	SPOP	ENSG00000121067.17	E3 adaptor/Cullin RING/BCR/BTB_3-box	Homo sapiens	19164706;15897469;20463034;18414007
IUUC-Hsa-046283	Q9P2K6	KLHL42	ENSG00000087448.9	E3 adaptor/Cullin RING/BCR/BTB_3-box	Homo sapiens	19261606
IUUC-Hsa-046502	Q8WVZ9	KBTBD7	ENSG00000120696.8	E3 adaptor/Cullin RING/BCR/BTB_3-box	Homo sapiens	23661552
IUUC-Hsa-047023	Q8NDN9	RCBTB1	ENSG00000136144.11	E3 adaptor/Cullin RING/BCR/BTB_3-box	Homo sapiens	19256485
IUUC-Hsa-045834	Q9UJP4	KLHL21	ENSG00000162413.16	E3 adaptor/Cullin RING/BCR/BTB_3-box	Homo sapiens	19995937
IUUC-Hsa-046742	Q53G59	KLHL12	ENSG00000117153.15	E3 adaptor/Cullin RING/BCR/BTB_3-box	Homo sapiens	18303015;19805045
IUUC-Hsa-046683	Q9P2J3	KLHL9	ENSG00000198642.6	E3 adaptor/Cullin RING/BCR/BTB_3-box	Homo sapiens	17543862;15772280
IUUC-Hsa-047034	Q8IXQ5	KLHL7	ENSG00000122550.17	E3 adaptor/Cullin RING/BCR/BTB_3-box	Homo sapiens	19520207
IUUC-Hsa-046621	Q6TDP4	KLHL17	ENSG00000187961.13	E3 adaptor/Cullin RING/BCR/BTB_3-box	Homo sapiens	17062563
IUUC-Hsa-045984	Q53GT1	KLHL22	ENSG00000099910.16	E3 adaptor/Cullin RING/BCR/BTB_3-box	Homo sapiens	19995937
IUUC-Hsa-046817	Q9NVR0	KLHL11	ENSG00000178502.5	E3 adaptor/Cullin RING/BCR/BTB_3-box	Homo sapiens	23349464
IUUC-Hsa-046717	Q9UH77	KLHL3	ENSG00000146021.14	E3 adaptor/Cullin RING/BCR/BTB_3-box	Homo sapiens	23387299;23665031;23962426
IUUC-Hsa-047022	Q6JEL2	KLHL10	ENSG00000161594.6	E3 adaptor/Cullin RING/BCR/BTB_3-box	Homo sapiens	16162871
IUUC-Hsa-046235	Q2TBA0	KLHL40	ENSG00000157119.11	E3 adaptor/Cullin RING/BCR/BTB_3-box	Homo sapiens	23349464;24361185
IUUC-Hsa-046620	O60662	KLHL41	ENSG00000239474.6	E3 adaptor/Cullin RING/BCR/BTB_3-box	Homo sapiens	15983046
IUUC-Hsa-046025	Q9P2G9	KLHL8	ENSG00000145332.13	E3 adaptor/Cullin RING/BCR/BTB_3-box	Homo sapiens	19158078
IUUC-Hsa-046694	Q9P2N7	KLHL13	ENSG00000003096.13	E3 adaptor/Cullin RING/BCR/BTB_3-box	Homo sapiens	17543862;15772280
IUUC-Hsa-046265	O95198	KLHL2	ENSG00000109466.13	E3 adaptor/Cullin RING/BCR/BTB_3-box	Homo sapiens	21549840;23838290
IUUC-Hsa-046641	Q9Y2M5	KLHL20	ENSG00000076321.10	E3 adaptor/Cullin RING/BCR/BTB_3-box	Homo sapiens	20389280;21670212
IUUC-Hsa-046255	Q14145	KEAP1	ENSG00000079999.13	E3 adaptor/Cullin RING/BCR/BTB_3-box	Homo sapiens	17046835;19818716;20930034;20865015;26195781
IUUC-Hsa-045986	Q8WZ19	KCTD13	ENSG00000174943.9	E3 adaptor/Cullin RING/BCR/BTB_Other	Homo sapiens	19782033
IUUC-Hsa-046116	Q693B1	KCTD11	ENSG00000213859.4	E3 adaptor/Cullin RING/BCR/BTB_Other	Homo sapiens	20081843;21237243
IUUC-Hsa-046091	Q13829	TNFAIP1	ENSG00000109079.9	E3 adaptor/Cullin RING/BCR/BTB_Other	Homo sapiens	19782033
IUUC-Hsa-046420	Q8N143	BCL6B	ENSG00000161940.10	E3 adaptor/Cullin RING/BCR/BTB_Other	Homo sapiens	22279058
IUUC-Hsa-046837	Q99592	ZBTB18	ENSG00000179456.10	E3 adaptor/Cullin RING/BCR/BTB_Other	Homo sapiens	21474562
IUUC-Hsa-045944	Q8NC69	KCTD6	ENSG00000168301.12	E3 adaptor/Cullin RING/BCR/BTB_Other	Homo sapiens	21472142
IUUC-Hsa-046990	Q96RE7	NACC1	ENSG00000160877.5	E3 adaptor/Cullin RING/BCR/BTB_Other	Homo sapiens	17699672
IUUC-Hsa-045899	Q9NXV2	KCTD5	ENSG00000167977.8	E3 adaptor/Cullin RING/BCR/BTB_Other	Homo sapiens	18573101
IUUC-Hsa-046839	O94844	RHOBTB1	ENSG00000072422.16	E3 adaptor/Cullin RING/BCR/BTB_Other	Homo sapiens	18835386
IUUC-Hsa-046792	Q9BYZ6	RHOBTB2	ENSG00000008853.16	E3 adaptor/Cullin RING/BCR/BTB_Other	Homo sapiens	18374159;18835386
IUUC-Hsa-045733	Q969K4	ABTB1	ENSG00000114626.17	E3 adaptor/Cullin RING/BCR/BTB_Other	Homo sapiens	18429817;18459963
IUUC-Hsa-045996	Q4G0X4	KCTD21	ENSG00000188997.7	E3 adaptor/Cullin RING/BCR/BTB_Other	Homo sapiens	21472142
IUUC-Hsa-046587	O94955	RHOBTB3	ENSG00000164292.12	E3 adaptor/Cullin RING/BCR/BTB_Other	Homo sapiens	18835386
IUUC-Hsa-046406	Q14999	CUL7	ENSG00000044090.8	E3 adaptor/Cullin RING/Cullin	Homo sapiens	17332328
IUUC-Hsa-046848	Q13620	CUL4B	ENSG00000158290.16	E3 adaptor/Cullin RING/Cullin	Homo sapiens	17954973;21352845
IUUC-Hsa-045679	Q13619	CUL4A	ENSG00000139842.14	E3 adaptor/Cullin RING/Cullin	Homo sapiens	19276361
IUUC-Hsa-045974	Q93034	CUL5	ENSG00000166266.13	E3 adaptor/Cullin RING/Cullin	Homo sapiens	19933325;19385048
IUUC-Hsa-046000	Q13618	CUL3	ENSG00000036257.12	E3 adaptor/Cullin RING/Cullin	Homo sapiens	15071497
IUUC-Hsa-046819	Q13617	CUL2	ENSG00000108094.14	E3 adaptor/Cullin RING/Cullin	Homo sapiens	9122164;9447969;12149480
IUUC-Hsa-046034	Q13616	CUL1	ENSG00000055130.15	E3 adaptor/Cullin RING/Cullin	Homo sapiens	18644861
IUUC-Hsa-045663	Q9UJX6	ANAPC2	ENSG00000176248.8	E3 adaptor/Cullin RING/Cullin; E3 adaptor/Cullin RING/APC_C/APC_C	Homo sapiens	21107322;16763193; 21107322;16763193
IUUC-Hsa-046709	Q16531	DDB1	ENSG00000167986.13	E3 adaptor/Cullin RING/DCX/DDB1	Homo sapiens	19276361;19337321;21237244
IUUC-Hsa-046505	O75530	EED	ENSG00000074266.18	E3 adaptor/Cullin RING/DCX/DWD	Homo sapiens	17041588;17588513
IUUC-Hsa-047026	Q8TC44	POC1B	ENSG00000139323.13	E3 adaptor/Cullin RING/DCX/DWD	Homo sapiens	17588513
IUUC-Hsa-045894	Q15291	RBBP5	ENSG00000117222.13	E3 adaptor/Cullin RING/DCX/DWD	Homo sapiens	17588513
IUUC-Hsa-046801	Q04725	TLE2	ENSG00000065717.14	E3 adaptor/Cullin RING/DCX/DWD	Homo sapiens	17041588;17588513
IUUC-Hsa-046432	P62879	GNB2	ENSG00000172354.9	E3 adaptor/Cullin RING/DCX/DWD	Homo sapiens	17588513
IUUC-Hsa-045862	Q9NZJ0	DTL	ENSG00000143476.17	E3 adaptor/Cullin RING/DCX/DWD	Homo sapiens	19595719;20932471;21035370;18703516;20086099;19081066
IUUC-Hsa-045683	Q09028	RBBP4	ENSG00000162521.18	E3 adaptor/Cullin RING/DCX/DWD	Homo sapiens	17588513
IUUC-Hsa-046134	Q6PJI9	WDR59	ENSG00000103091.14	E3 adaptor/Cullin RING/DCX/DWD	Homo sapiens	17588513
IUUC-Hsa-046746	Q8WV16	DCAF4	ENSG00000119599.16	E3 adaptor/Cullin RING/DCX/DWD	Homo sapiens	17588513
IUUC-Hsa-046377	Q5TAQ9	RP11-574F21.3	ENSG00000258465.6	E3 adaptor/Cullin RING/DCX/DWD	Homo sapiens	17588513
IUUC-Hsa-046114	Q9GZL7	WDR12	ENSG00000138442.9	E3 adaptor/Cullin RING/DCX/DWD	Homo sapiens	17588513
IUUC-Hsa-047011	Q04724	TLE1	ENSG00000196781.14	E3 adaptor/Cullin RING/DCX/DWD	Homo sapiens	17041588;17588513
IUUC-Hsa-046757	Q8WWQ0	PHIP	ENSG00000146247.13	E3 adaptor/Cullin RING/DCX/DWD	Homo sapiens	17588513
IUUC-Hsa-046127	Q5QP82	DCAF10	ENSG00000122741.15	E3 adaptor/Cullin RING/DCX/DWD	Homo sapiens	17588513
IUUC-Hsa-046752	Q96JK2	DCAF5	ENSG00000139990.17	E3 adaptor/Cullin RING/DCX/DWD	Homo sapiens	17588513
IUUC-Hsa-046354	Q92466	DDB2	ENSG00000134574.11	E3 adaptor/Cullin RING/DCX/DWD	Homo sapiens	19109893;15882621
IUUC-Hsa-046061	Q8TEB1	DCAF11	ENSG00000100897.17	E3 adaptor/Cullin RING/DCX/DWD	Homo sapiens	16964240
IUUC-Hsa-045956	Q8NFH3	NUP43	ENSG00000120253.13	E3 adaptor/Cullin RING/DCX/DWD	Homo sapiens	17588513
IUUC-Hsa-045698	Q9BVA0	KATNB1	ENSG00000140854.12	E3 adaptor/Cullin RING/DCX/DWD	Homo sapiens	17588513
IUUC-Hsa-046021	Q9BQ67	GRWD1	ENSG00000105447.12	E3 adaptor/Cullin RING/DCX/DWD	Homo sapiens	17588513
IUUC-Hsa-045677	Q16576	RBBP7	ENSG00000102054.17	E3 adaptor/Cullin RING/DCX/DWD	Homo sapiens	17588513
IUUC-Hsa-046549	Q04726	TLE3	ENSG00000140332.15	E3 adaptor/Cullin RING/DCX/DWD	Homo sapiens	17041588;17588513
IUUC-Hsa-046128	Q9NVX2	NLE1	ENSG00000073536.17	E3 adaptor/Cullin RING/DCX/DWD	Homo sapiens	17588513
IUUC-Hsa-045708	Q9C0C7	AMBRA1	ENSG00000110497.14	E3 adaptor/Cullin RING/DCX/DWD	Homo sapiens	20562859
IUUC-Hsa-046350	Q9NSI6	BRWD1	ENSG00000185658.13	E3 adaptor/Cullin RING/DCX/DWD	Homo sapiens	17588513
IUUC-Hsa-047021	Q9H967	WDR76	ENSG00000092470.11	E3 adaptor/Cullin RING/DCX/DWD	Homo sapiens	17588513
IUUC-Hsa-046215	Q2TAY7	SMU1	ENSG00000122692.8	E3 adaptor/Cullin RING/DCX/DWD	Homo sapiens	17588513
IUUC-Hsa-046836	Q7Z5U6	WDR53	ENSG00000185798.7	E3 adaptor/Cullin RING/DCX/DWD	Homo sapiens	17588513
IUUC-Hsa-046528	O76071	CIAO1	ENSG00000144021.2	E3 adaptor/Cullin RING/DCX/DWD	Homo sapiens	17588513
IUUC-Hsa-046975	Q13610	PWP1	ENSG00000136045.11	E3 adaptor/Cullin RING/DCX/DWD	Homo sapiens	17588513
IUUC-Hsa-046622	Q8N5D0	WDTC1	ENSG00000142784.15	E3 adaptor/Cullin RING/DCX/DWD	Homo sapiens	17588513
IUUC-Hsa-046838	Q9H7D7	WDR26	ENSG00000162923.14	E3 adaptor/Cullin RING/DCX/DWD	Homo sapiens	17588513
IUUC-Hsa-046015	P61962	DCAF7	ENSG00000136485.14	E3 adaptor/Cullin RING/DCX/DWD	Homo sapiens	17588513
IUUC-Hsa-046809	P63244	RACK1	ENSG00000204628.11	E3 adaptor/Cullin RING/DCX/DWD	Homo sapiens	17244529
IUUC-Hsa-046956	Q86VZ2	WDR5B	ENSG00000196981.3	E3 adaptor/Cullin RING/DCX/DWD	Homo sapiens	17588513
IUUC-Hsa-045866	Q6UXN9	WDR82	ENSG00000164091.11	E3 adaptor/Cullin RING/DCX/DWD	Homo sapiens	17588513
IUUC-Hsa-046935	Q9Y4B6	DCAF1	ENSG00000145041.15	E3 adaptor/Cullin RING/DCX/DWD	Homo sapiens	19595719;19287380;17360488;17620334;20178741;20870715
IUUC-Hsa-046843	Q9NV06	DCAF13	ENSG00000164934.13	E3 adaptor/Cullin RING/DCX/DWD	Homo sapiens	17588513
IUUC-Hsa-045918	Q96DI7	SNRNP40	ENSG00000060688.12	E3 adaptor/Cullin RING/DCX/DWD	Homo sapiens	17588513
IUUC-Hsa-045743	Q58WW2	DCAF6	ENSG00000143164.15	E3 adaptor/Cullin RING/DCX/DWD	Homo sapiens	17588513
IUUC-Hsa-046020	Q5T6F0	DCAF12	ENSG00000198876.12	E3 adaptor/Cullin RING/DCX/DWD	Homo sapiens	17588513
IUUC-Hsa-046028	Q13216	ERCC8	ENSG00000049167.13	E3 adaptor/Cullin RING/DCX/DWD	Homo sapiens	18794354;18936169
IUUC-Hsa-046632	Q676U5	ATG16L1	ENSG00000281089.2	E3 adaptor/Cullin RING/DCX/DWD; UBD/Beta-Prp	Homo sapiens	17588513; 23300079
IUUC-Hsa-046290	P61964	WDR5	ENSG00000196363.9	E3 adaptor/Cullin RING/DCX/DWD; UBD/Beta-Prp	Homo sapiens	17041588;17588513; 21070969
IUUC-Hsa-045839	Q9GZS3	WDR61	ENSG00000140395.8	E3 adaptor/Cullin RING/DCX/DWD; UBD/Beta-Prp	Homo sapiens	17588513; 21070969
IUUC-Hsa-046358	P43034	PAFAH1B1	ENSG00000007168.12	E3 adaptor/Cullin RING/DCX/DWD; UBD/Beta-Prp	Homo sapiens	17588513; 21070969
IUUC-Hsa-046045	Q15369	TCEB1	ENSG00000154582.16	E3 adaptor/Cullin RING/ECS/Elon-B_C	Homo sapiens	17361105;9606976
IUUC-Hsa-046790	Q15370	TCEB2	ENSG00000103363.14	E3 adaptor/Cullin RING/ECS/Elon-B_C; ULD/UDP/UBQ/UBQ_Other	Homo sapiens	17361105;9606976; 10224134;15209385
IUUC-Hsa-045702	Q9Y576	ASB1	ENSG00000065802.11	E3 adaptor/Cullin RING/ECS/SOCS_VHL_BC-box	Homo sapiens	16325183
IUUC-Hsa-046998	Q96A44	SPSB4	ENSG00000175093.4	E3 adaptor/Cullin RING/ECS/SOCS_VHL_BC-box	Homo sapiens	21199876
IUUC-Hsa-046556	Q96DX5	ASB9	ENSG00000102048.15	E3 adaptor/Cullin RING/ECS/SOCS_VHL_BC-box	Homo sapiens	17148442
IUUC-Hsa-046854	Q9H672	ASB7	ENSG00000183475.12	E3 adaptor/Cullin RING/ECS/SOCS_VHL_BC-box	Homo sapiens	16325183
IUUC-Hsa-046908	Q96G25	MED8	ENSG00000159479.16	E3 adaptor/Cullin RING/ECS/SOCS_VHL_BC-box	Homo sapiens	12149480
IUUC-Hsa-046889	P82094	TMF1	ENSG00000144747.15	E3 adaptor/Cullin RING/ECS/SOCS_VHL_BC-box	Homo sapiens	15467733
IUUC-Hsa-046409	O14544	SOCS6	ENSG00000170677.5	E3 adaptor/Cullin RING/ECS/SOCS_VHL_BC-box	Homo sapiens	12052866;21030588
IUUC-Hsa-046101	Q8WXH4	ASB11	ENSG00000165192.13	E3 adaptor/Cullin RING/ECS/SOCS_VHL_BC-box	Homo sapiens	24337577
IUUC-Hsa-046322	Q8WXH5	SOCS4	ENSG00000180008.8	E3 adaptor/Cullin RING/ECS/SOCS_VHL_BC-box	Homo sapiens	17997974
IUUC-Hsa-045926	O14512	SOCS7	ENSG00000274229.2	E3 adaptor/Cullin RING/ECS/SOCS_VHL_BC-box	Homo sapiens	12052866
IUUC-Hsa-046866	Q8WXK4	ASB12	ENSG00000198881.9	E3 adaptor/Cullin RING/ECS/SOCS_VHL_BC-box	Homo sapiens	16325183
IUUC-Hsa-046596	Q9BR09	NEURL2	ENSG00000124257.6	E3 adaptor/Cullin RING/ECS/SOCS_VHL_BC-box	Homo sapiens	14960280
IUUC-Hsa-046909	O14543	SOCS3	ENSG00000184557.4	E3 adaptor/Cullin RING/ECS/SOCS_VHL_BC-box	Homo sapiens	16616006;12228220;25939384
IUUC-Hsa-046131	Q99619	SPSB2	ENSG00000111671.9	E3 adaptor/Cullin RING/ECS/SOCS_VHL_BC-box	Homo sapiens	20603330
IUUC-Hsa-046111	Q8WXK1	ASB15	ENSG00000146809.12	E3 adaptor/Cullin RING/ECS/SOCS_VHL_BC-box	Homo sapiens	16424087
IUUC-Hsa-046237	Q96S21	RAB40C	ENSG00000197562.9	E3 adaptor/Cullin RING/ECS/SOCS_VHL_BC-box	Homo sapiens	15601820
IUUC-Hsa-046557	O14508	SOCS2	ENSG00000120833.13	E3 adaptor/Cullin RING/ECS/SOCS_VHL_BC-box	Homo sapiens	17997974;17363902
IUUC-Hsa-045812	Q9Y574	ASB4	ENSG00000005981.12	E3 adaptor/Cullin RING/ECS/SOCS_VHL_BC-box	Homo sapiens	17636018
IUUC-Hsa-046547	P40337	VHL	ENSG00000134086.7	E3 adaptor/Cullin RING/ECS/SOCS_VHL_BC-box	Homo sapiens	20300531;19228690;12912922;19695223;19305426;20026589;11574546;11739384;12604794;17350623;15777842
IUUC-Hsa-046678	Q9NSE2	CISH	ENSG00000114737.15	E3 adaptor/Cullin RING/ECS/SOCS_VHL_BC-box	Homo sapiens	19622774
IUUC-Hsa-046356	Q9NWX5	ASB6	ENSG00000148331.11	E3 adaptor/Cullin RING/ECS/SOCS_VHL_BC-box	Homo sapiens	16325183
IUUC-Hsa-045783	Q96BD6	SPSB1	ENSG00000171621.13	E3 adaptor/Cullin RING/ECS/SOCS_VHL_BC-box	Homo sapiens	21199876;11384984
IUUC-Hsa-045805	O75159	SOCS5	ENSG00000171150.7	E3 adaptor/Cullin RING/ECS/SOCS_VHL_BC-box	Homo sapiens	15695332
IUUC-Hsa-046344	Q9NYS7	WSB2	ENSG00000176871.8	E3 adaptor/Cullin RING/ECS/SOCS_VHL_BC-box	Homo sapiens	17001306
IUUC-Hsa-046896	Q96L50	LRR1	ENSG00000165501.16	E3 adaptor/Cullin RING/ECS/SOCS_VHL_BC-box	Homo sapiens	21074711;23555289
IUUC-Hsa-046104	Q9H765	ASB8	ENSG00000177981.10	E3 adaptor/Cullin RING/ECS/SOCS_VHL_BC-box	Homo sapiens	12559969
IUUC-Hsa-045863	Q15345	LRRC41	ENSG00000132128.16	E3 adaptor/Cullin RING/ECS/SOCS_VHL_BC-box	Homo sapiens	11384984
IUUC-Hsa-046010	O15524	SOCS1	ENSG00000185338.4	E3 adaptor/Cullin RING/ECS/SOCS_VHL_BC-box	Homo sapiens	16616006;12228220;19339690;17183367;10747851;15021916
IUUC-Hsa-046594	Q9Y575	GPR75-ASB3	ENSG00000270898.5	E3 adaptor/Cullin RING/ECS/SOCS_VHL_BC-box	Homo sapiens	15899873
IUUC-Hsa-046964	Q9UK73	FEM1B	ENSG00000169018.5	E3 adaptor/Cullin RING/ECS/SOCS_VHL_BC-box	Homo sapiens	15601820
IUUC-Hsa-046300	Q9Y6I7	WSB1	ENSG00000109046.14	E3 adaptor/Cullin RING/ECS/SOCS_VHL_BC-box; E3 adaptor/Cullin RING/DCX/DWD	Homo sapiens	15965468;19651899;18093972;17588513; 15965468;19651899;18093972;17588513
IUUC-Hsa-045847	P57737	CORO7	ENSG00000262246.5	E3 adaptor/Cullin RING/ECS/SOCS_VHL_BC-box; E3 adaptor/Cullin RING/DCX/DWD	Homo sapiens	21130766; 21130766
IUUC-Hsa-046276	Q96Q27	ASB2	ENSG00000278693.3	E3 adaptor/Cullin RING/ECS/SOCS_VHL_BC-box; UBD/Alpha-Helix/UIM	Homo sapiens	16325183;19376791;21119685;24052262; 22382022
IUUC-Hsa-046919	P17483	HOXB4	ENSG00000182742.5	E3 adaptor/Cullin RING/Other	Homo sapiens	21098278
IUUC-Hsa-046962	Q5H9S7	DCAF17	ENSG00000115827.13	E3 adaptor/Cullin RING/Other	Homo sapiens	17588513
IUUC-Hsa-046897	Q6R327	RICTOR	ENSG00000164327.12	E3 adaptor/Cullin RING/Other	Homo sapiens	21204013;20832730
IUUC-Hsa-046892	Q66K64	DCAF15	ENSG00000132017.10	E3 adaptor/Cullin RING/Other	Homo sapiens	17588513
IUUC-Hsa-046954	Q9NXF7	DCAF16	ENSG00000163257.10	E3 adaptor/Cullin RING/Other	Homo sapiens	17588513
IUUC-Hsa-046960	P35869	AHR	ENSG00000106546.12	E3 adaptor/Cullin RING/Other	Homo sapiens	19651607;17392787;21397018
IUUC-Hsa-046967	Q8TEL6	TRPC4AP	ENSG00000100991.11	E3 adaptor/Cullin RING/Other	Homo sapiens	20551172
IUUC-Hsa-046946	P27540	ARNT	ENSG00000143437.20	E3 adaptor/Cullin RING/Other	Homo sapiens	17392787
IUUC-Hsa-045742	Q9UK96	FBXO10	ENSG00000147912.12	E3 adaptor/Cullin RING/SCF/F-box	Homo sapiens	24008983
IUUC-Hsa-046452	Q9UKC9	FBXL2	ENSG00000153558.13	E3 adaptor/Cullin RING/SCF/F-box	Homo sapiens	21343341;26037928
IUUC-Hsa-046685	Q9UJT9	FBXL7	ENSG00000183580.9	E3 adaptor/Cullin RING/SCF/F-box	Homo sapiens	22306998
IUUC-Hsa-046251	Q9NRD0	FBXO8	ENSG00000164117.13	E3 adaptor/Cullin RING/SCF/F-box	Homo sapiens	18094045
IUUC-Hsa-046173	Q969P5	FBXO32	ENSG00000156804.7	E3 adaptor/Cullin RING/SCF/F-box	Homo sapiens	19117950;15531760;18354498;19850579
IUUC-Hsa-046923	Q99618	CDCA3	ENSG00000111665.11	E3 adaptor/Cullin RING/SCF/F-box	Homo sapiens	18032919;12679038
IUUC-Hsa-046920	Q9UF56	FBXL17	ENSG00000145743.15	E3 adaptor/Cullin RING/SCF/F-box	Homo sapiens	24035498
IUUC-Hsa-046512	Q13309	SKP2	ENSG00000145604.15	E3 adaptor/Cullin RING/SCF/F-box	Homo sapiens	16352731;19828607;19117950;18056467;19660140;21237244;18660753;18665269;10559858;19451650;19429855;15520277;17908926;16286470;14592976;12840033;16103164;15113913;19615363;19935701;16951159;12769844;18071316;17786314
IUUC-Hsa-045768	Q96EF6	FBXO17	ENSG00000282954.1	E3 adaptor/Cullin RING/SCF/F-box	Homo sapiens	18203720
IUUC-Hsa-046246	Q8NI29	FBXO27	ENSG00000283021.1	E3 adaptor/Cullin RING/SCF/F-box	Homo sapiens	18203720
IUUC-Hsa-136370	Q9UKT6	FBXL21	ENSG00000164616.15	E3 adaptor/Cullin RING/SCF/F-box	Homo sapiens	23452855
IUUC-Hsa-045872	Q6P3S6	FBXO42	ENSG00000037637.10	E3 adaptor/Cullin RING/SCF/F-box	Homo sapiens	21127074;19509332
IUUC-Hsa-046932	Q86WB0	ZC3HC1	ENSG00000091732.15	E3 adaptor/Cullin RING/SCF/F-box	Homo sapiens	16009132
IUUC-Hsa-045977	Q9UKT7	FBXL3	ENSG00000005812.10	E3 adaptor/Cullin RING/SCF/F-box	Homo sapiens	17463251;20304803
IUUC-Hsa-046047	Q9NRD1	FBXO6	ENSG00000116663.10	E3 adaptor/Cullin RING/SCF/F-box	Homo sapiens	18203720;19515249
IUUC-Hsa-045945	Q9UK22	FBXO2	ENSG00000116661.9	E3 adaptor/Cullin RING/SCF/F-box	Homo sapiens	21135578;20854419
IUUC-Hsa-046489	Q8TCJ0	FBXO25	ENSG00000147364.16	E3 adaptor/Cullin RING/SCF/F-box	Homo sapiens	16714087;23940030
IUUC-Hsa-046558	Q9UKT5	FBXO4	ENSG00000151876.12	E3 adaptor/Cullin RING/SCF/F-box	Homo sapiens	20181953;19683498;19343786;19221502;15520277
IUUC-Hsa-047001	Q9UKA1	FBXL5	ENSG00000118564.14	E3 adaptor/Cullin RING/SCF/F-box	Homo sapiens	19762596;17532294
IUUC-Hsa-046650	Q8NFZ0	FBXO18	ENSG00000134452.19	E3 adaptor/Cullin RING/SCF/F-box	Homo sapiens	15117950
IUUC-Hsa-046325	Q6PCT2	FBXL19	ENSG00000099364.16	E3 adaptor/Cullin RING/SCF/F-box	Homo sapiens	22660580;23871831
IUUC-Hsa-046454	Q8N1E6	FBXL14	ENSG00000171823.6	E3 adaptor/Cullin RING/SCF/F-box	Homo sapiens	19955572
IUUC-Hsa-046980	Q9H4M3	FBXO44	ENSG00000132879.13	E3 adaptor/Cullin RING/SCF/F-box	Homo sapiens	20057081;20682791;14701835
IUUC-Hsa-046340	Q9NXK8	FBXL12	ENSG00000127452.8	E3 adaptor/Cullin RING/SCF/F-box	Homo sapiens	18660753
IUUC-Hsa-046965	Q9UH90	FBXO40	ENSG00000163833.7	E3 adaptor/Cullin RING/SCF/F-box	Homo sapiens	22033112
IUUC-Hsa-046445	Q9UK97	FBXO9	ENSG00000112146.16	E3 adaptor/Cullin RING/SCF/F-box	Homo sapiens	23263282
IUUC-Hsa-046221	Q5XX13	FBXW10	ENSG00000171931.12	E3 adaptor/Cullin RING/SCF/F-box	Homo sapiens	20498703
IUUC-Hsa-046682	Q8TB52	FBXO30	ENSG00000118496.4	E3 adaptor/Cullin RING/SCF/F-box	Homo sapiens	24076600
IUUC-Hsa-046867	P41002	CCNF	ENSG00000162063.12	E3 adaptor/Cullin RING/SCF/F-box	Homo sapiens	20596027
IUUC-Hsa-046619	P0C2W1	FBXO45	ENSG00000174013.7	E3 adaptor/Cullin RING/SCF/F-box	Homo sapiens	19996097;19581926
IUUC-Hsa-046910	Q9H469	FBXL15	ENSG00000107872.12	E3 adaptor/Cullin RING/SCF/F-box	Homo sapiens	21572392
IUUC-Hsa-046348	Q9Y3I1	FBXO7	ENSG00000100225.17	E3 adaptor/Cullin RING/SCF/F-box	Homo sapiens	18495667;16510124
IUUC-Hsa-047002	Q9UK99	FBXO3	ENSG00000110429.13	E3 adaptor/Cullin RING/SCF/F-box	Homo sapiens	18809579
IUUC-Hsa-046244	Q86XK2	FBXO11	ENSG00000138081.20	E3 adaptor/Cullin RING/SCF/F-box	Homo sapiens	19580641
IUUC-Hsa-045782	Q96IG2	FBXL20	ENSG00000108306.11	E3 adaptor/Cullin RING/SCF/F-box	Homo sapiens	23316391
IUUC-Hsa-046499	Q8N531	FBXL6	ENSG00000182325.10	E3 adaptor/Cullin RING/SCF/F-box	Homo sapiens	19159283
IUUC-Hsa-046995	Q8NEZ5	FBXO22	ENSG00000167196.13	E3 adaptor/Cullin RING/SCF/F-box	Homo sapiens	21768309;23333857
IUUC-Hsa-046605	Q5XUX0	FBXO31	ENSG00000103264.16	E3 adaptor/Cullin RING/SCF/F-box	Homo sapiens	19412162;23469015;24936062
IUUC-Hsa-046057	Q8NCQ5	FBXO15	ENSG00000141665.11	E3 adaptor/Cullin RING/SCF/F-box	Homo sapiens	23465077
IUUC-Hsa-046735	Q9NVF7	FBXO28	ENSG00000143756.11	E3 adaptor/Cullin RING/SCF/F-box	Homo sapiens	23776131
IUUC-Hsa-045749	Q9UKA2	FBXL4	ENSG00000112234.8	E3 adaptor/Cullin RING/SCF/F-box	Homo sapiens	21757720
IUUC-Hsa-046495	Q7Z6M2	FBXO33	ENSG00000165355.7	E3 adaptor/Cullin RING/SCF/F-box	Homo sapiens	16797541
IUUC-Hsa-046139	Q9UKB1	FBXW11	ENSG00000072803.17	E3 adaptor/Cullin RING/SCF/F-box; E3 adaptor/Cullin RING/DCX/DWD	Homo sapiens	17873516;16775333;21310048;18782782;7479976;20347421; 8909296;17873516;18782782;7479976;19966869
IUUC-Hsa-045668	Q9UKT8	FBXW2	ENSG00000119402.16	E3 adaptor/Cullin RING/SCF/F-box; E3 adaptor/Cullin RING/DCX/DWD	Homo sapiens	15640526; 15640526
IUUC-Hsa-045962	Q9Y297	BTRC	ENSG00000166167.17	E3 adaptor/Cullin RING/SCF/F-box; E3 adaptor/Cullin RING/DCX/DWD	Homo sapiens	18166147;18378670;18460583;18500245;10074433;18650423;18354483;19004823;19631635;19478868;19297328;15082796;19276348;19270156;19244340;17965458;10437795;19211746;19196987;17217622;14525958;14988407;20068069;19929170;16303288;21173164;18575781;19797085;16219772;21402774;21068446;17445772; 18166147;18460583;18500245;10074433;18650423;19004823;19631635;19557001;19478868;19297328;19276348;17965458;10…
IUUC-Hsa-045701	Q969U6	FBXW5	ENSG00000159069.13	E3 adaptor/Cullin RING/SCF/F-box; E3 adaptor/Cullin RING/DCX/DWD	Homo sapiens	21725316;18381890;24082123; 21725316;18381890;17588513;24082123
IUUC-Hsa-046488	Q9BZK7	TBL1XR1	ENSG00000177565.16	E3 adaptor/Cullin RING/SCF/F-box; E3 adaptor/Cullin RING/DCX/DWD	Homo sapiens	20547759;19759827; 20547759;19759827
IUUC-Hsa-045841	O60907	TBL1X	ENSG00000101849.15	E3 adaptor/Cullin RING/SCF/F-box; E3 adaptor/Cullin RING/DCX/DWD	Homo sapiens	18803400;19759827; 18803400;19759827
IUUC-Hsa-045898	Q969H0	FBXW7	ENSG00000109670.13	E3 adaptor/Cullin RING/SCF/F-box; E3 adaptor/Cullin RING/DCX/DWD; UBD/Beta-Prp	Homo sapiens	18500245;11585921;20208556;19126544;17574025;18765672;14739463;20935640;19660140;18787170;19364825;15520277;20534483;20388706;12354302;21368833;20622901;21254166; 18500245;11585921;20208556;19126544;17574025;18765672;14739463;20935640;18787170;19364825;15520277;20534483;20388706;16054087;12354302;21368833; 21070969
IUUC-Hsa-046705	P57775	FBXW4	ENSG00000107829.13	E3 adaptor/Cullin RING/SCF/F-box; UBD/Beta-Prp	Homo sapiens	23658844; 21070969
IUUC-Hsa-046240	Q8N3Y1	FBXW8	ENSG00000174989.12	E3 adaptor/Cullin RING/SCF/F-box; UBD/Beta-Prp	Homo sapiens	17998335;14990695;18539111;18498745;17205132;17588513; 21070969
IUUC-Hsa-046167	Q9Y679	AUP1	ENSG00000115307.16	UBD/Alpha-Helix/CUE	Homo sapiens	24039768
IUUC-Hsa-046049	Q86UW6	N4BP2	ENSG00000078177.13	UBD/Alpha-Helix/CUE	Homo sapiens	20558726
IUUC-Hsa-046759	Q9BXW9	FANCD2	ENSG00000144554.10	UBD/Alpha-Helix/CUE	Homo sapiens	22855611
IUUC-Hsa-046256	Q9H467	CUEDC2	ENSG00000107874.10	UBD/Alpha-Helix/CUE	Homo sapiens	17347654
IUUC-Hsa-046822	P49768	PSEN1	ENSG00000080815.18	UBD/Alpha-Helix/CUE	Homo sapiens	25796185
IUUC-Hsa-046455	P49810	PSEN2	ENSG00000143801.16	UBD/Alpha-Helix/CUE	Homo sapiens	25796185
IUUC-Hsa-046895	Q03468	ERCC6	ENSG00000225830.11	UBD/Alpha-Helix/CUE; UBD/Alpha-Helix/UBA	Homo sapiens	20541997; 20541997
IUUC-Hsa-046281	O75674	TOM1L1	ENSG00000141198.13	UBD/Alpha-Helix/GAT	Homo sapiens	15611048
IUUC-Hsa-045919	Q9UJY5	GGA1	ENSG00000100083.18	UBD/Alpha-Helix/GAT	Homo sapiens	17494868
IUUC-Hsa-046184	Q9NZ52	GGA3	ENSG00000125447.16	UBD/Alpha-Helix/GAT	Homo sapiens	15494413;15701688;15966896;16996030;17494868
IUUC-Hsa-045912	Q9UJY4	GGA2	ENSG00000103365.15	UBD/Alpha-Helix/GAT	Homo sapiens	17494868
IUUC-Hsa-046652	O60784	TOM1	ENSG00000100284.20	UBD/Alpha-Helix/GAT; UBD/Alpha-Helix/VHS	Homo sapiens	23781020; 14563850;16199040
IUUC-Hsa-046424	Q8IYW5	RNF168	ENSG00000163961.4	UBD/Alpha-Helix/MIU; UBD/Alpha-Helix/UMI; E3 activity/RING/RING	Homo sapiens	21041483; 21041483; 19500350;20080757;22713238;22980979;23760478;24324146
IUUC-Hsa-046684	P57075	UBASH3A	ENSG00000160185.14	UBD/Alpha-Helix/UBA	Homo sapiens	15159412;17599067
IUUC-Hsa-045873	Q9NZ09	UBAP1	ENSG00000165006.13	UBD/Alpha-Helix/UBA	Homo sapiens	11599797;21757351;22405001
IUUC-Hsa-046670	Q07912	TNK2	ENSG00000061938.16	UBD/Alpha-Helix/UBA	Homo sapiens	17182860;20979614;24413169
IUUC-Hsa-046526	Q8TF42	UBASH3B	ENSG00000154127.9	UBD/Alpha-Helix/UBA	Homo sapiens	15159412;17599067
IUUC-Hsa-046775	P57059	SIK1	ENSG00000142178.7	UBD/Alpha-Helix/UBA	Homo sapiens	24061540
IUUC-Hsa-045897	Q96L34	MARK4	ENSG00000007047.14	UBD/Alpha-Helix/UBA	Homo sapiens	14594945
IUUC-Hsa-045794	Q5T2D3	OTUD3	ENSG00000169914.5	UBD/Alpha-Helix/UBA	Homo sapiens	23827681
IUUC-Hsa-046949	Q9Y2K2	SIK3	ENSG00000160584.15	UBD/Alpha-Helix/UBA	Homo sapiens	24061540
IUUC-Hsa-046793	Q5T6F2	UBAP2	ENSG00000137073.20	UBD/Alpha-Helix/UBA	Homo sapiens	23739027
IUUC-Hsa-046254	Q9NRM7	LATS2	ENSG00000150457.8	UBD/Alpha-Helix/UBA	Homo sapiens	21233212;25026211;26598551
IUUC-Hsa-046901	Q7KZI7	MARK2	ENSG00000072518.20	UBD/Alpha-Helix/UBA	Homo sapiens	16803889
IUUC-Hsa-045893	Q8NBM4	UBAC2	ENSG00000134882.15	UBD/Alpha-Helix/UBA	Homo sapiens	23161479
IUUC-Hsa-046646	Q9Y3P4	RHBDD3	ENSG00000100263.13	UBD/Alpha-Helix/UBA	Homo sapiens	24859449
IUUC-Hsa-046881	P27448	MARK3	ENSG00000075413.17	UBD/Alpha-Helix/UBA	Homo sapiens	17726107
IUUC-Hsa-046640	Q14157	UBAP2L	ENSG00000143569.18	UBD/Alpha-Helix/UBA	Homo sapiens	25185265;26310274
IUUC-Hsa-046912	Q8IWQ3	BRSK2	ENSG00000174672.15	UBD/Alpha-Helix/UBA	Homo sapiens	22609399;23029325
IUUC-Hsa-045814	Q9H7E2	TDRD3	ENSG00000083544.13	UBD/Alpha-Helix/UBA	Homo sapiens	18664458
IUUC-Hsa-046631	Q9P0L2	MARK1	ENSG00000116141.15	UBD/Alpha-Helix/UBA	Homo sapiens	16803889
IUUC-Hsa-046081	O95835	LATS1	ENSG00000131023.12	UBD/Alpha-Helix/UBA	Homo sapiens	21233212;24107629;25026211;26598551
IUUC-Hsa-046204	Q9UHP3	USP25	ENSG00000155313.15	UBD/Alpha-Helix/UBA; UBD/Alpha-Helix/UIM; DUB/USP	Homo sapiens	23754700; 23754700; 18538659;19615732
IUUC-Hsa-046827	O94888	UBXN7	ENSG00000163960.11	UBD/Alpha-Helix/UBA; UBD/Alpha-Helix/UIM; ULD/UDP/UFD/UBX	Homo sapiens	22537386; 22466964;22537386; 22537386
IUUC-Hsa-046845	Q96S82	UBL7	ENSG00000138629.15	UBD/Alpha-Helix/UBA; ULD/UDP/UBQ/UBQ_Other	Homo sapiens	12644319;16731964; 12644319
IUUC-Hsa-046761	Q9H347	UBQLN3	ENSG00000175520.8	UBD/Alpha-Helix/UBA; ULD/UDP/UBQ/UBQ_Other	Homo sapiens	10831842; 10831842
IUUC-Hsa-046768	Q9UHD9	UBQLN2	ENSG00000188021.8	UBD/Alpha-Helix/UBA; ULD/UDP/UBQ/UBQ_PIM	Homo sapiens	17098253;17614368; 10675567;11827521;12972570;18199683
IUUC-Hsa-046669	Q9UMX0	UBQLN1	ENSG00000135018.13	UBD/Alpha-Helix/UBA; ULD/UDP/UBQ/UBQ_PIM	Homo sapiens	17614368;23649778; 10807547;11853878;12634373;14662753;15082787;15147878;16159959
IUUC-Hsa-046554	Q9NRR5	UBQLN4	ENSG00000160803.7	UBD/Alpha-Helix/UBA; ULD/UDP/UBQ/UBQ_PIM	Homo sapiens	15280365; 11001934;12095988;15280365;18079109;19249996
IUUC-Hsa-046519	P54727	RAD23B	ENSG00000119318.12	UBD/Alpha-Helix/UBA; ULD/UDP/UBQ/UBQ_PIM	Homo sapiens	12832454; 16020535;10915768;11677784;14585839
IUUC-Hsa-046456	Q9Y5A7	NUB1	ENSG00000013374.15	UBD/Alpha-Helix/UBA; ULD/UDP/UBQ/UBQ_PIM	Homo sapiens	23649778; 11585840;26260793
IUUC-Hsa-046531	Q9BSL1	UBAC1	ENSG00000130560.8	UBD/Alpha-Helix/UBA; ULD/UDP/UBQ/UBQ_PIM	Homo sapiens	16227581; 15531880;16227581
IUUC-Hsa-046614	P54725	RAD23A	ENSG00000179262.9	UBD/Alpha-Helix/UBA; ULD/UDP/UBQ/UBQ_PIM	Homo sapiens	15321727;15949443;16405905;17098253;17242378; 10708769;10915768;11827521;12970176;14557549
IUUC-Hsa-046390	Q13501	SQSTM1	ENSG00000161011.19	UBD/Alpha-Helix/UBA; ULD/UDP/UFD/PB1	Homo sapiens	15340068;15493999;15765181;15911346;15964033;16691492;16877352;17052185;17181397;17229006;17296612;17685470;23117207;24642144; 16949360
IUUC-Hsa-045869	Q14596	NBR1	ENSG00000188554.13	UBD/Alpha-Helix/UBA; ULD/UDP/UFD/PB1	Homo sapiens	23649778; 18234223
IUUC-Hsa-046722	Q9UNN5	FAF1	ENSG00000185104.19	UBD/Alpha-Helix/UBA; ULD/UDP/UFD/UBX	Homo sapiens	15743842; 11243799
IUUC-Hsa-045993	Q96CS3	FAF2	ENSG00000113194.12	UBD/Alpha-Helix/UBA; ULD/UDP/UFD/UBX	Homo sapiens	18711132;18775313;23297223; 11243799;22454508
IUUC-Hsa-046797	Q04323	UBXN1	ENSG00000162191.13	UBD/Alpha-Helix/UBA; ULD/UDP/UFD/UBX	Homo sapiens	15362974;20351172; 15362974;21135095
IUUC-Hsa-045773	Q9UNZ2	NSFL1C	ENSG00000088833.17	UBD/Alpha-Helix/UBA; ULD/UDP/UFD/UBX	Homo sapiens	12411482; 11243799;14988733
IUUC-Hsa-045785	Q15025	TNIP1	ENSG00000145901.14	UBD/Alpha-Helix/UBAN	Homo sapiens	18212736
IUUC-Hsa-046624	Q96CV9	OPTN	ENSG00000123240.16	UBD/Alpha-Helix/UBAN	Homo sapiens	21617041;23279185
IUUC-Hsa-045979	Q96KP6	TNIP3	ENSG00000050730.15	UBD/Alpha-Helix/UBAN	Homo sapiens	18212736
IUUC-Hsa-045772	Q8NFZ5	TNIP2	ENSG00000168884.14	UBD/Alpha-Helix/UBAN	Homo sapiens	18212736
IUUC-Hsa-046259	Q9UBZ9	REV1	ENSG00000135945.9	UBD/Alpha-Helix/UBM	Homo sapiens	16982685;18498753
IUUC-Hsa-045740	O95208	EPN2	ENSG00000072134.15	UBD/Alpha-Helix/UIM	Homo sapiens	17244534
IUUC-Hsa-045760	Q96RL1	UIMC1	ENSG00000087206.16	UBD/Alpha-Helix/UIM	Homo sapiens	17311814;17525341;17525342
IUUC-Hsa-046090	Q86YJ7	ANKRD13B	ENSG00000198720.12	UBD/Alpha-Helix/UIM	Homo sapiens	22298428
IUUC-Hsa-046054	Q9H201	EPN3	ENSG00000049283.17	UBD/Alpha-Helix/UIM	Homo sapiens	11919637
IUUC-Hsa-045850	P55036	PSMD4	ENSG00000159352.15	UBD/Alpha-Helix/UIM	Homo sapiens	17189251;22350919;23649778
IUUC-Hsa-047031	A2A3N6	PIPSL	ENSG00000180764.13	UBD/Alpha-Helix/UIM	Homo sapiens	17623810
IUUC-Hsa-046945	O15357	INPPL1	ENSG00000165458.13	UBD/Alpha-Helix/UIM	Homo sapiens	19880507
IUUC-Hsa-046361	Q8IZ07	ANKRD13A	ENSG00000076513.16	UBD/Alpha-Helix/UIM	Homo sapiens	22298428
IUUC-Hsa-046033	Q9Y6I3	EPN1	ENSG00000063245.14	UBD/Alpha-Helix/UIM	Homo sapiens	11406394
IUUC-Hsa-046209	Q9P2G1	ANKIB1	ENSG00000001629.9	UBD/Alpha-Helix/UIM	Homo sapiens	11406394;15155768
IUUC-Hsa-046508	O75843	AP1G2	ENSG00000213983.11	UBD/Alpha-Helix/UIM	Homo sapiens	16867982
IUUC-Hsa-046696	Q6ZTN6	ANKRD13D	ENSG00000172932.14	UBD/Alpha-Helix/UIM	Homo sapiens	22298428
IUUC-Hsa-046871	P67775	PPP2CA	ENSG00000113575.9	UBD/Alpha-Helix/UIM	Homo sapiens	20092282
IUUC-Hsa-046649	Q96A37	RNF166	ENSG00000158717.10	UBD/Alpha-Helix/UIM	Homo sapiens	17990982
IUUC-Hsa-046286	P42566	EPS15	ENSG00000085832.16	UBD/Alpha-Helix/UIM; UBD/Alpha-Helix/DUIM	Homo sapiens	16159959;24768539; 16462748
IUUC-Hsa-046474	P25686	DNAJB2	ENSG00000135924.15	UBD/Alpha-Helix/UIM; UBD/Alpha-Helix/DUIM	Homo sapiens	15936278; 16462748
IUUC-Hsa-046009	O14964	HGS	ENSG00000185359.12	UBD/Alpha-Helix/UIM; UBD/Alpha-Helix/DUIM; UBD/Alpha-Helix/VHS	Homo sapiens	11919637;12230472;12750381;15640163; 16462748; 22493438
IUUC-Hsa-046159	Q92783	STAM	ENSG00000136738.14	UBD/Alpha-Helix/UIM; UBD/Alpha-Helix/VHS	Homo sapiens	12750381;15640163;17078930;19111546; 15640163;17078930;19111546
IUUC-Hsa-046959	O75886	STAM2	ENSG00000115145.9	UBD/Alpha-Helix/UIM; UBD/Alpha-Helix/VHS	Homo sapiens	12551915;22841719; 22841719
IUUC-Hsa-046944	P03372	ESR1	ENSG00000091831.21	UBD/Alpha-Helix/UMI	Homo sapiens	23591816
IUUC-Hsa-045678	Q05048	CSTF1	ENSG00000101138.11	UBD/Beta-Prp	Homo sapiens	21070969
IUUC-Hsa-045971	Q15542	TAF5	ENSG00000148835.10	UBD/Beta-Prp	Homo sapiens	21070969
IUUC-Hsa-045771	Q9BYX4	IFIH1	ENSG00000115267.5	UBD/CARD	Homo sapiens	22705106
IUUC-Hsa-046886	Q9Y239	NOD1	ENSG00000106100.10	UBD/CARD	Homo sapiens	23300079
IUUC-Hsa-046093	Q9HC29	NOD2	ENSG00000167207.11	UBD/CARD	Homo sapiens	23300079
IUUC-Hsa-046671	O95786	DDX58	ENSG00000107201.9	UBD/CARD	Homo sapiens	20403326
IUUC-Hsa-046543	O95630	STAMBP	ENSG00000124356.15	UBD/Jab_MPN	Homo sapiens	24151880
IUUC-Hsa-046921	Q16595	FXN	ENSG00000165060.11	UBD/Other/Other	Homo sapiens	23506486
IUUC-Hsa-046907	P30793	GCH1	ENSG00000131979.18	UBD/Other/Other	Homo sapiens	22984419
IUUC-Hsa-045972	Q99543	DNAJC2	ENSG00000105821.14	UBD/Other/Other	Homo sapiens	21179169;25665097
IUUC-Hsa-046922	O00560	SDCBP	ENSG00000137575.11	UBD/Other/Other	Homo sapiens	21949238
IUUC-Hsa-046170	Q9UK53	ING1	ENSG00000153487.12	UBD/Other/Other	Homo sapiens	21731648
IUUC-Hsa-046162	P55072	VCP	ENSG00000165280.15	UBD/Other/Other	Homo sapiens	11483959;16216872
IUUC-Hsa-046911	Q8N0X7	SPG20	ENSG00000133104.12	UBD/Other/Other	Homo sapiens	24523286
IUUC-Hsa-045721	Q9UBC2	EPS15L1	ENSG00000127527.13	UBD/Other/Other	Homo sapiens	16159959
IUUC-Hsa-046654	Q9H0E2	TOLLIP	ENSG00000078902.15	UBD/Other/Other; UBD/Alpha-Helix/CUE	Homo sapiens	23880770; 23880770
IUUC-Hsa-046591	P54252	ATXN3	ENSG00000066427.21	UBD/Other/Other; UBD/Alpha-Helix/UIM; DUB/Josephin	Homo sapiens	15265035;16118278; 24063750; 20940148;21245847;18599482
IUUC-Hsa-046366	Q8WUN7	UBTD2	ENSG00000168246.5	UBD/Other/Other; ULD/UDP/UBQ/UBQ_Other	Homo sapiens	20440844; 12507522;15987890
IUUC-Hsa-046807	Q9Y263	PLAA	ENSG00000137055.14	UBD/PFU; UBD/Beta-Prp	Homo sapiens	19423704;21070969; 19423704;21070969
IUUC-Hsa-046228	Q86VN1	VPS36	ENSG00000136100.12	UBD/PH/GLUE	Homo sapiens	16973552;17057714;17057716
IUUC-Hsa-047033	A1Z199	BCR/ABL fusion	ENSG00000097007.17	UBD/SH3	Homo sapiens	23950177
IUUC-Hsa-046050	O00499	BIN1	ENSG00000136717.14	UBD/SH3	Homo sapiens	17244534
IUUC-Hsa-046585	O43639	NCK2	ENSG00000071051.13	UBD/SH3	Homo sapiens	18539162
IUUC-Hsa-046500	Q96B97	SH3KBP1	ENSG00000147010.17	UBD/SH3	Homo sapiens	17244534
IUUC-Hsa-047039	P06239	LCK	ENSG00000182866.16	UBD/SH3	Homo sapiens	18539162
IUUC-Hsa-046142	P49418	AMPH	ENSG00000078053.16	UBD/SH3	Homo sapiens	17244534
IUUC-Hsa-045909	Q9Y5K6	CD2AP	ENSG00000198087.7	UBD/SH3	Homo sapiens	24039852
IUUC-Hsa-046490	P61086	UBE2K	ENSG00000078140.13	UBD/UBC-like/UBD_UBC; UBD/Alpha-Helix/UBA; E2/UBC	Homo sapiens	21281599; 21281599; 19252184;16714285;15773819
IUUC-Hsa-046566	Q8N488	RYBP	ENSG00000281766.1	UBD/ZnF/NZF	Homo sapiens	17070805
IUUC-Hsa-046334	Q8TAT6	NPLOC4	ENSG00000182446.13	UBD/ZnF/NZF	Homo sapiens	18586029;24019527
IUUC-Hsa-046688	Q8N5C8	TAB3	ENSG00000157625.15	UBD/ZnF/NZF	Homo sapiens	15327770
IUUC-Hsa-046389	Q5FWF4	ZRANB3	ENSG00000121988.17	UBD/ZnF/NZF	Homo sapiens	22759634
IUUC-Hsa-045963	Q9NYJ8	TAB2	ENSG00000055208.18	UBD/ZnF/NZF; UBD/Alpha-Helix/CUE	Homo sapiens	15029239;15327770; 15029239;15327770;15836773
IUUC-Hsa-046578	Q9H0F6	SHARPIN	ENSG00000179526.16	UBD/ZnF/NZF; ULD/UDP/UBQ/UBQ_Other	Homo sapiens	21455181; 21455181;22549881
IUUC-Hsa-046243	Q9Y6K9	IKBKG	ENSG00000269335.5	UBD/ZnF/Other; UBD/Alpha-Helix/UBAN	Homo sapiens	19854139;19854204;18313693; 18212736;23746843;24100029;22605335
IUUC-Hsa-046520	Q9Y2M0	FAN1	ENSG00000276787.1	UBD/ZnF/UBZ	Homo sapiens	20935496
IUUC-Hsa-046575	Q6NZ36	FAAP20	ENSG00000162585.16	UBD/ZnF/UBZ	Homo sapiens	22396592
IUUC-Hsa-046294	Q9UBT6	POLK	ENSG00000122008.15	UBD/ZnF/UBZ	Homo sapiens	24848457
IUUC-Hsa-046804	Q9H040	SPRTN	ENSG00000010072.15	UBD/ZnF/UBZ	Homo sapiens	23042607;22894931
IUUC-Hsa-046608	Q9Y253	POLH	ENSG00000170734.11	UBD/ZnF/UBZ	Homo sapiens	16357261;17251197;17304240;23076824
IUUC-Hsa-047035	Q8IY92	SLX4	ENSG00000188827.10	UBD/ZnF/UBZ	Homo sapiens	23093618;21464321
IUUC-Hsa-046382	Q86VP1	TAX1BP1	ENSG00000106052.13	UBD/ZnF/UBZ	Homo sapiens	18239685
IUUC-Hsa-045689	Q96S55	WRNIP1	ENSG00000124535.15	UBD/ZnF/UBZ	Homo sapiens	17550899
IUUC-Hsa-046473	Q6GQQ9	OTUD7B	ENSG00000264522.5	UBD/ZnF/ZnF_A20	Homo sapiens	23827681
IUUC-Hsa-046465	O76080	ZFAND5	ENSG00000107372.12	UBD/ZnF/ZnF_A20	Homo sapiens	21923101
IUUC-Hsa-046904	Q9UBN7	HDAC6	ENSG00000094631.18	UBD/ZnF/ZnF_UBP	Homo sapiens	15347674;17512543
IUUC-Hsa-045959	P45974	USP5	ENSG00000111667.13	UBD/ZnF/ZnF_UBP; UBD/Alpha-Helix/UBA; DUB/USP	Homo sapiens	16564012;22283393; 16564012;22283393; 19489724;21245847
IUUC-Hsa-046903	O94817	ATG12	ENSG00000145782.12	ULD/UBL/ATG12	Homo sapiens	16874032
IUUC-Hsa-045905	O95166	GABARAP	ENSG00000170296.9	ULD/UBL/ATG8	Homo sapiens	11779480;23721406
IUUC-Hsa-046055	Q9H492	MAP1LC3A	ENSG00000101460.12	ULD/UBL/ATG8	Homo sapiens	16325851
IUUC-Hsa-046160	Q9GZQ8	MAP1LC3B	ENSG00000140941.12	ULD/UBL/ATG8	Homo sapiens	23721406
IUUC-Hsa-046493	Q9H0R8	GABARAPL1	ENSG00000139112.10	ULD/UBL/ATG8	Homo sapiens	19533740;23721406
IUUC-Hsa-046492	Q9BXW4	MAP1LC3C	ENSG00000197769.5	ULD/UBL/ATG8	Homo sapiens	23721406
IUUC-Hsa-045911	Q15843	NEDD8	ENSG00000129559.12	ULD/UBL/NEDD8	Homo sapiens	9353319
IUUC-Hsa-046419	P61956	SUMO2	ENSG00000188612.11	ULD/UBL/SUMO	Homo sapiens	25748227;25755297
IUUC-Hsa-046074	P55854	SUMO3	ENSG00000184900.15	ULD/UBL/SUMO	Homo sapiens	10692421;24569813
IUUC-Hsa-045900	Q6EEV6	SUMO4	ENSG00000177688.6	ULD/UBL/SUMO	Homo sapiens	15247916
IUUC-Hsa-046108	P63165	SUMO1	ENSG00000116030.16	ULD/UBL/SUMO	Homo sapiens	9856335;17303403
IUUC-Hsa-045710	Q8TAF3	WDR48	ENSG00000114742.13	ULD/UBL/SUMO; ULD/UDP/UFD/RAWUL	Homo sapiens	21896657;22616864;25833051; 21896657;25833051
IUUC-Hsa-045751	Q15459	SF3A1	ENSG00000099995.18	ULD/UDP/UBQ/UBQ_Other	Homo sapiens	15571810;15209385
IUUC-Hsa-046633	P11441	UBL4A	ENSG00000102178.12	ULD/UDP/UBQ/UBQ_Other	Homo sapiens	15571810
IUUC-Hsa-045759	Q8WVY7	UBLCP1	ENSG00000164332.7	ULD/UDP/UBQ/UBQ_Other	Homo sapiens	15209385;15883030
IUUC-Hsa-046891	P61960	UFM1	ENSG00000120686.11	ULD/UDP/UBQ/UBQ_Other	Homo sapiens	16527251;23109884;24603482
IUUC-Hsa-046999	P05161	ISG15	ENSG00000187608.8	ULD/UDP/UBQ/UBQ_Other	Homo sapiens	12893238;14536023
IUUC-Hsa-046427	Q15646	OASL	ENSG00000135114.12	ULD/UDP/UBQ/UBQ_Other	Homo sapiens	14728690;17408844;18931074
IUUC-Hsa-045827	Q504T8	MIDN	ENSG00000167470.12	ULD/UDP/UBQ/UBQ_Other	Homo sapiens	10974535
IUUC-Hsa-046284	O15205	UBD	ENSG00000213886.3	ULD/UDP/UBQ/UBQ_Other	Homo sapiens	10200259;10602013;11445583;14757770;15831455
IUUC-Hsa-046906	Q99683	MAP3K5	ENSG00000197442.9	ULD/UDP/UBQ/UBQ_Other	Homo sapiens	24286022
IUUC-Hsa-046226	Q15011	HERPUD1	ENSG00000051108.14	ULD/UDP/UBQ/UBQ_PIM	Homo sapiens	10922362;11799129;11804604;12370023;14550564;19447887
IUUC-Hsa-046329	P62979	RPS27A	ENSG00000143947.12	ULD/UDP/UBQ/UBQ_PIM	Homo sapiens	10772958;12826399
IUUC-Hsa-046687	P46379	BAG6	ENSG00000204463.12	ULD/UDP/UBQ/UBQ_PIM	Homo sapiens	10675567;12826399;15571810
IUUC-Hsa-045676	Q99933	BAG1	ENSG00000107262.17	ULD/UDP/UBQ/UBQ_PIM	Homo sapiens	10671488;10675567;11278763;11520069;14978028;12874020;2156268
IUUC-Hsa-046991	P41743	PRKCI	ENSG00000163558.12	ULD/UDP/UFD/PB1	Homo sapiens	16949360
IUUC-Hsa-047038	Q13163	MAP2K5	ENSG00000137764.19	ULD/UDP/UFD/PB1	Homo sapiens	16949360;17726178
IUUC-Hsa-045815	Q9NPB6	PARD6A	ENSG00000102981.9	ULD/UDP/UFD/PB1	Homo sapiens	15590654;16949360
IUUC-Hsa-046423	Q9Y2U5	MAP3K2	ENSG00000169967.16	ULD/UDP/UFD/PB1	Homo sapiens	16949360;17726178
IUUC-Hsa-046137	Q99759	MAP3K3	ENSG00000198909.7	ULD/UDP/UFD/PB1	Homo sapiens	16949360;17726178
IUUC-Hsa-045779	Q15080	NCF4	ENSG00000100365.14	ULD/UDP/UFD/PB1	Homo sapiens	17726178
IUUC-Hsa-046189	Q9BYG5	PARD6B	ENSG00000124171.8	ULD/UDP/UFD/PB1	Homo sapiens	17726178
IUUC-Hsa-046330	Q9BYG4	PARD6G	ENSG00000178184.15	ULD/UDP/UFD/PB1	Homo sapiens	17726178
IUUC-Hsa-045687	Q92734	TFG	ENSG00000114354.13	ULD/UDP/UFD/PB1	Homo sapiens	17726178;24613659
IUUC-Hsa-046308	Q3KNV8	PCGF3	ENSG00000185619.18	ULD/UDP/UFD/RAWUL	Homo sapiens	21282530;22325352;23523425
IUUC-Hsa-046738	Q86SE9	PCGF5	ENSG00000180628.14	ULD/UDP/UFD/RAWUL	Homo sapiens	18588675;21282530;22325352
IUUC-Hsa-046736	Q9BYE7	PCGF6	ENSG00000156374.14	ULD/UDP/UFD/RAWUL	Homo sapiens	17320162;18588675
IUUC-Hsa-045755	P68543	UBXN2A	ENSG00000173960.12	ULD/UDP/UFD/UBX	Homo sapiens	24625977
IUUC-Hsa-045728	Q9BZV1	UBXN6	ENSG00000167671.11	ULD/UDP/UFD/UBX	Homo sapiens	26362318
IUUC-Hsa-047003	Q92575	UBXN4	ENSG00000144224.16	ULD/UDP/UFD/UBX	Homo sapiens	16968747
IUUC-Hsa-046321	Q5T124	UBXN11	ENSG00000158062.20	ULD/UDP/UFD/UBX	Homo sapiens	11940653
IUUC-Hsa-046748	O00124	UBXN8	ENSG00000104691.14	ULD/UDP/UFD/UBX	Homo sapiens	11243799
