# Supplementary material for: Identification of a ubiquitin-binding domain protein, CD2AP, in predicting the prognosis and treatment of lung adenocarcinoma
Source: Front Immunol. 2025 Dec 4;16:1726531. doi: 10.3389/fimmu.2025.1726531 (PMC12711811; doi:10.3389/fimmu.2025.1726531)
Supplement: Supplementary Table 3 — Comparison of the expression levels of the ubiquitination-related genes between normal (normMean) and tumour (tumorMean) tissues. [file Table3.xlsx]

## Sheet: Sheet1
gene	normMean	tumorMean	log2FC	pValue	fdr
TRIM50	0.0658647	0.114613	0.799191	0.0260223	0.0350656
RNF14	9.73666	9.97347	0.0346696	0.826532	0.846582
RNF26	13.0277	18.7623	0.52625	1.49581e-10	4.45811e-10
FBXL2	1.23512	1.26128	0.0302356	0.0951048	0.116392
ZMIZ2	12.6316	22.6003	0.839302	7.25839e-14	2.93424e-13
HDAC6	4.68269	5.75115	0.296513	0.0133397	0.0186363
RACK1	130.356	177.358	0.444202	8.95061e-06	1.74422e-05
OTUD3	2.25563	2.52133	0.160652	0.868825	0.879237
TRAF7	12.7118	23.3211	0.875472	4.41613e-24	7.99109e-23
RNF216	6.51461	8.68448	0.414762	2.55186e-08	6.15686e-08
PELI1	16.371	17.6384	0.107572	0.601354	0.639202
FBXO17	1.64714	1.62939	-0.0156328	0.000104679	0.000186752
BCL6B	9.79546	3.10276	-1.65856	3.193e-26	9.70672e-25
HECTD3	9.08229	11.9052	0.390462	1.7281e-09	4.62448e-09
UBXN1	32.9729	36.5204	0.147422	0.0158058	0.0218805
MAP3K2	5.80359	7.12783	0.296517	0.00920968	0.0131815
SENP7	2.98718	3.23407	0.114567	0.887988	0.896242
CADPS2	8.97124	11.3994	0.345573	0.0170573	0.0235702
ABTB1	8.09672	5.2569	-0.623124	2.3707e-17	1.37537e-16
SUMO3	39.1954	45.1741	0.204811	0.0551788	0.0700099
DCUN1D3	4.86311	3.65104	-0.413572	2.31736e-07	5.21063e-07
SENP8	0.81625	0.772719	-0.0790666	0.00187103	0.00290794
FBXW8	3.3922	3.87103	0.1905	0.0529332	0.0673856
CBLL1	4.6997	5.48244	0.22225	0.0309459	0.0412612
TRIM46	0.403001	1.5234	1.91844	3.67849e-17	2.05563e-16
UBQLN2	12.816	14.5717	0.185218	0.00666626	0.0097243
SOCS6	5.09804	5.12962	0.00890843	0.119574	0.14402
FAF2	10.2378	14.8421	0.535783	2.07761e-16	1.06688e-15
TAF1D	4.05744	9.01461	1.1517	1.56856e-24	3.22191e-23
ERCC8	1.23198	1.76366	0.517589	2.61054e-10	7.48684e-10
UBL4A	16.1561	25.6835	0.668763	4.15619e-14	1.70741e-13
KLHL41	0.460955	0.249191	-0.887372	1.1841e-21	1.38449e-20
SOCS3	153.433	60.3197	-1.3469	1.07721e-07	2.48839e-07
TRIM32	4.00416	5.07004	0.340496	3.17938e-07	7.06528e-07
DDB2	4.97893	5.13213	0.0437214	0.420268	0.463576
RPS27A	119.665	148.931	0.315637	1.66169e-05	3.17308e-05
RNF114	18.0025	20.5135	0.188374	0.0629046	0.0790207
CISH	11.4133	10.3017	-0.147837	0.00481326	0.00718679
TRIM4	8.49895	8.23749	-0.0450799	0.0501285	0.0642456
MINDY1	7.12867	8.62182	0.27436	0.0516228	0.0659384
ARNT	12.706	11.9328	-0.090586	0.00213147	0.00326596
TNIP3	1.41816	1.22278	-0.213852	0.00160512	0.00251523
RNF8	2.96774	3.11151	0.0682472	0.991742	0.991742
USP16	8.82008	8.48657	-0.0556108	0.0521655	0.0665197
RANBP2	9.30161	10.0394	0.110121	0.81743	0.83839
FBXO2	4.01949	9.88048	1.29757	0.000992386	0.00159791
RAD18	1.6001	2.39629	0.582644	1.82152e-12	6.40905e-12
ZRANB1	3.18498	2.79036	-0.190832	3.94319e-05	7.36321e-05
USP30	3.40529	3.12067	-0.125925	0.0028495	0.00431398
RNF111	4.43578	4.69905	0.0831791	0.669996	0.705259
VPS41	8.53046	10.5502	0.306576	0.000992386	0.00159791
FBXW7	1.9307	2.72559	0.497442	0.000171907	0.000298287
FBXO42	3.63883	3.6465	0.00303907	0.197934	0.229314
UBE2D1	6.49415	9.24989	0.510295	1.02986e-10	3.11829e-10
ASB2	0.617271	0.745476	0.272258	0.57961	0.618685
GABARAP	30.6175	25.8278	-0.245429	3.16536e-06	6.48429e-06
STUB1	15.2905	17.0538	0.157466	0.0374919	0.0492122
DTX1	0.709593	0.934694	0.397503	0.144713	0.172116
UBE2N	12.2947	14.3504	0.223053	0.0115708	0.0162848
FBXO44	4.05738	5.96345	0.555598	1.9217e-06	4.0234e-06
USP40	5.1337	6.56196	0.354126	2.16957e-05	4.10168e-05
UBE2C	1.63582	33.5076	4.3564	8.79454e-31	9.54836e-29
MUL1	18.3735	15.9463	-0.204402	1.3973e-06	2.96634e-06
NFX1	7.38684	8.02375	0.119319	0.369795	0.41202
MALT1	2.86706	3.04625	0.087464	0.567353	0.607307
IKBKG	1.71479	1.98702	0.212572	0.094571	0.115926
IFIH1	7.28845	9.31122	0.353358	0.0898738	0.111064
UBXN6	20.0723	19.1577	-0.0672812	0.0778054	0.0969378
RNF150	0.570337	0.71472	0.325565	0.000524	0.000879117
TRAF3IP2	4.76187	3.64981	-0.383707	1.03964e-11	3.46547e-11
KLHL11	0.835096	1.33628	0.678211	0.0123959	0.0173496
PELI2	3.26948	3.26379	-0.00251693	0.00188247	0.00291974
NEURL1B	5.97927	8.47334	0.502961	0.166156	0.195478
BIN1	5.75952	7.48619	0.378283	7.31584e-06	1.44793e-05
ZFAND5	42.1476	33.4164	-0.334896	1.97589e-07	4.46927e-07
RNF185	11.6221	9.65081	-0.268154	4.27968e-13	1.59439e-12
NCF4	15.8202	11.081	-0.513677	2.01453e-07	4.54315e-07
ANKIB1	6.20997	10.7889	0.796887	2.19426e-17	1.2828e-16
SAE1	20.593	26.2653	0.351	3.59209e-06	7.26062e-06
MPND	10.5875	9.79761	-0.11186	0.0361917	0.0479194
CBX4	6.96781	16.1048	1.20871	9.78394e-26	2.754e-24
TRIM54	0.0663828	0.96849	3.86686	2.91865e-11	9.24239e-11
UHRF2	2.59862	3.98452	0.616658	1.0449e-06	2.24328e-06
UBE3D	0.561249	0.6111	0.122769	0.936515	0.94147
MED8	11.2369	18.1477	0.691541	1.95974e-24	3.91948e-23
ATG16L1	4.05609	6.95216	0.777371	1.57351e-27	6.6437e-26
SNRNP40	7.90926	10.8773	0.459709	1.79611e-11	5.78409e-11
RNF181	40.3846	70.2435	0.798558	5.07613e-17	2.75561e-16
DCAF4	1.59934	2.8059	0.810988	1.12111e-18	8.35338e-18
UBE2E3	11.8627	17.2655	0.541455	2.55972e-09	6.75482e-09
RNF139	14.563	18.8037	0.368705	0.000210741	0.000363182
BRAP	4.80477	6.16552	0.359755	3.87204e-10	1.08589e-09
USP27X	3.59014	4.57287	0.34906	0.592612	0.630792
FBXO27	1.69487	2.6074	0.621437	0.673278	0.707733
RHOBTB3	7.24353	11.8833	0.714172	0.000480176	0.000807376
UBXN11	6.75351	5.71041	-0.242045	0.0150793	0.0209129
UBE2Q2	12.1208	12.3536	0.0274433	0.475688	0.516461
UBE2A	11.8128	15.3775	0.380476	3.08523e-09	8.08543e-09
FANCD2	0.637534	2.09341	1.71528	5.55964e-28	2.81689e-26
TRIM9	0.0574456	0.428811	2.90007	3.11932e-07	6.95215e-07
DCAF16	5.36892	8.50321	0.663374	3.14682e-12	1.08216e-11
HERC1	4.81489	3.55396	-0.438074	2.55041e-10	7.3421e-10
TRIM13	4.14604	4.04081	-0.0370861	0.0025734	0.00391941
GABARAPL1	33.564	18.1121	-0.889962	1.75468e-23	2.69143e-22
ASB7	3.10758	3.38894	0.125042	0.539047	0.578638
RNF2	4.83178	7.09377	0.553999	2.58248e-11	8.21208e-11
BRCA1	0.68536	2.17377	1.66526	1.81351e-18	1.27617e-17
VCP	52.2646	65.0228	0.315112	3.38625e-08	8.11845e-08
UBE2F	5.44995	8.06606	0.565622	2.83139e-17	1.61794e-16
MINDY2	6.174	3.54795	-0.79922	1.16709e-18	8.61151e-18
HERC6	3.95851	5.06244	0.354877	0.286804	0.32388
ZNRF1	2.52516	3.74237	0.567582	4.37011e-10	1.21659e-09
SIK1	1.96911	1.23214	-0.67637	0.00662903	0.00968858
ANAPC1	0.987063	1.7118	0.794297	2.59215e-14	1.08243e-13
MIB2	2.93599	3.60693	0.296924	0.106883	0.129555
UBE2L6	48.253	50.4842	0.0652145	0.195127	0.226407
MDM4	3.25129	4.98053	0.615288	0.000423677	0.000715544
SDCBP	78.4142	47.9311	-0.710155	1.08544e-21	1.28896e-20
PSEN1	9.52532	10.423	0.129934	0.110051	0.132971
DCAF1	5.08731	5.79183	0.187114	0.00627847	0.00921166
BIRC3	10.7549	15.6775	0.543697	0.653032	0.688356
PSEN2	7.09714	8.38013	0.239735	0.0011746	0.00187149
RHOBTB2	29.7492	18.5636	-0.680375	2.61303e-12	9.02683e-12
PRKCI	11.346	13.3924	0.239223	0.0531543	0.0675539
EIF3H	27.6475	40.6589	0.556421	7.01389e-14	2.85056e-13
TRAF2	4.27234	9.27044	1.11761	1.33207e-20	1.31477e-19
CIAO1	15.1654	21.2382	0.485882	3.2583e-25	8.25435e-24
PARD6A	3.29692	4.07342	0.305122	0.619645	0.654979
TAX1BP1	17.724	26.1558	0.561433	2.09313e-13	8.11622e-13
AP1G2	3.38988	7.35086	1.11668	3.88171e-17	2.13775e-16
UCHL1	2.77854	34.2729	3.62467	2.28277e-10	6.64714e-10
WDR53	3.50058	5.39415	0.623803	1.09946e-10	3.31582e-10
ESR1	0.548716	1.20489	1.13477	0.704426	0.733375
ITCH	9.03792	12.2752	0.44168	5.92018e-09	1.49978e-08
FBXW10	0.0381708	0.0648137	0.76383	0.0487235	0.0625505
HECTD1	10.813	13.0645	0.272883	0.0942164	0.115678
USP42	2.18514	3.02914	0.471186	3.33444e-07	7.38827e-07
E4F1	2.81152	4.64707	0.724973	3.18214e-16	1.57041e-15
TRIM2	4.69678	14.5207	1.62836	2.22267e-16	1.13371e-15
ASB1	3.77542	3.74498	-0.0116793	0.0185292	0.0254651
TRIM45	0.562414	1.58571	1.49543	1.6876e-18	1.19867e-17
UBAC1	11.6941	11.944	0.0305027	0.79305	0.817799
ASB11	0.0419094	0.214301	2.35429	0.0118177	0.0165709
RBBP6	5.3585	6.04672	0.174324	0.0599087	0.0755068
NOD2	1.3154	1.35613	0.043995	0.412013	0.45513
BAP1	14.3062	14.8672	0.0554936	0.254345	0.289375
ZNRF2	5.05321	7.72005	0.61141	1.81653e-10	5.37183e-10
CYLD	5.38046	4.563	-0.237746	1.61391e-06	3.40713e-06
RNF123	3.94268	3.57238	-0.14229	0.000736878	0.0011992
JOSD1	20.0143	21.0147	0.0703685	0.616474	0.653445
HACE1	1.36349	1.24504	-0.131107	6.47811e-05	0.000118066
LTN1	3.20781	4.60966	0.523071	6.97028e-07	1.51788e-06
USP13	4.63596	4.17273	-0.151876	0.00107823	0.00173246
ARIH2	7.87585	8.08492	0.0377987	0.838469	0.855351
HECW2	4.4757	1.96565	-1.18711	2.09119e-15	9.69089e-15
FBXO45	2.30258	4.48131	0.960668	1.54538e-18	1.11856e-17
FBXL7	3.65496	1.94591	-0.909413	7.90078e-17	4.19901e-16
RNF213	8.76993	15.6638	0.836793	1.66698e-07	3.80451e-07
RWDD3	1.87454	2.54286	0.439916	1.23095e-06	2.62788e-06
NSMCE1	9.62296	12.1458	0.335906	5.67132e-06	1.13726e-05
PIPSL	0.254297	0.288368	0.181399	0.61901	0.654979
GGA3	6.87942	8.28251	0.26778	0.00158053	0.00248183
ATG12	3.93443	4.86224	0.305466	2.54599e-05	4.78948e-05
UBQLN1	17.4307	18.9456	0.12023	0.206855	0.238921
SOCS4	4.08138	4.69994	0.203586	0.849034	0.861503
HERC4	2.1014	3.08827	0.555445	1.10663e-11	3.67265e-11
RNF135	7.09958	8.87023	0.321238	6.95418e-06	1.37994e-05
UBXN4	23.3697	34.9581	0.580986	5.34916e-22	6.66452e-21
FBXL12	6.48041	5.68855	-0.188024	8.69216e-06	1.70259e-05
TRIM72	0.0139759	0.290364	4.37685	4.81916e-06	9.68931e-06
PARP11	1.80541	1.67472	-0.10841	0.00199433	0.00308695
CUL4B	8.01612	11.7729	0.554492	3.22663e-15	1.45967e-14
UBE2I	8.43616	11.7064	0.472641	1.89083e-19	1.52876e-18
N4BP2	1.43637	2.50194	0.800616	6.01033e-08	1.41859e-07
KCTD21	2.47804	3.52449	0.508214	3.5302e-10	9.93685e-10
TDRD3	3.82721	2.52185	-0.60181	1.12459e-14	4.88393e-14
TLE3	5.01527	6.84448	0.448615	1.79276e-08	4.35304e-08
MSL2	6.8998	7.1542	0.0522352	0.370276	0.41202
ZBTB18	8.95258	13.8389	0.628352	0.00261959	0.00398177
LATS1	4.37178	4.26048	-0.0372069	0.0329602	0.0437933
UBR5	6.13707	10.1553	0.726615	5.20141e-09	1.331e-08
ZRANB3	0.302886	0.586692	0.953828	1.72737e-19	1.42696e-18
UBE2D2	20.955	23.835	0.185785	0.000114796	0.000202895
UBA2	16.7487	24.8122	0.567005	9.4288e-09	2.3572e-08
UBASH3B	4.60373	1.65416	-1.4767	7.94254e-24	1.31225e-22
RNF152	1.63143	1.04766	-0.638956	3.95902e-11	1.23314e-10
DCAF13	2.37202	6.734	1.50534	1.36355e-30	1.29537e-28
ZMIZ1	14.8516	9.44864	-0.652437	1.00429e-14	4.38654e-14
HDAC4	1.74762	1.6477	-0.084938	7.2029e-05	0.000130649
UBE3A	6.27544	6.6075	0.0743864	0.546206	0.585496
OTUB1	14.1568	18.9708	0.422283	2.08606e-12	7.30602e-12
PIAS1	5.79712	3.64404	-0.669798	2.91535e-22	3.88713e-21
UBOX5	2.99737	2.70925	-0.145803	0.000476951	0.00080373
HECTD4	2.47022	3.11141	0.332927	0.0205	0.0280721
OSTM1	10.7131	6.83009	-0.649397	4.63071e-18	2.95743e-17
CUL5	5.9636	7.0108	0.233396	0.0327392	0.0435758
RNF6	8.88326	8.05896	-0.140496	0.000180768	0.000312235
ANAPC5	7.10584	9.92069	0.481435	1.28693e-13	5.12077e-13
SUMO1	37.4489	51.6049	0.462584	2.47027e-15	1.13097e-14
CBLB	2.1574	3.63507	0.752691	1.00802e-12	3.63078e-12
RNF187	27.1205	39.6241	0.546995	1.48113e-16	7.76316e-16
UBA7	16.8468	13.6513	-0.303435	8.05992e-06	1.58693e-05
FBXW4	15.9181	11.587	-0.45816	1.66767e-11	5.39333e-11
SENP1	2.56325	3.78982	0.564156	1.13377e-12	4.06445e-12
CNOT4	3.2237	3.57548	0.149418	0.299196	0.336873
FBXO31	4.07995	4.21466	0.0468642	0.696423	0.728035
PSMD4	29.385	58.3513	0.989684	1.62539e-26	5.37086e-25
FBXO8	8.86999	7.24687	-0.291575	7.33815e-09	1.84669e-08
TRIM63	0.200525	0.11896	-0.753307	9.88051e-12	3.30801e-11
RNF133	0.180965	0.211447	0.224589	0.102828	0.12544
TRIM26	15.3603	17.136	0.157826	0.0224912	0.0306882
RNF41	9.63253	8.17272	-0.237099	1.69266e-08	4.14976e-08
RNF146	11.7265	9.36481	-0.324449	5.35907e-11	1.64229e-10
KCMF1	6.15762	8.51482	0.467604	1.79389e-17	1.06512e-16
KLHL21	6.27724	7.112	0.180126	0.376072	0.417248
RNF11	42.5321	31.3992	-0.437824	2.3998e-15	1.10536e-14
RNF31	3.60478	4.6623	0.371132	3.39439e-06	6.89769e-06
COPS6	22.3118	37.1183	0.734323	1.01881e-19	8.87195e-19
RNF128	12.143	8.16836	-0.572009	1.96053e-10	5.7529e-10
KLHL13	0.526194	0.525406	-0.00216218	0.00503365	0.00748644
SUMO4	0.0559757	0.258109	2.20511	5.78656e-10	1.5992e-09
PDZRN3	3.42822	1.76609	-0.956903	5.03744e-17	2.75428e-16
UBXN2A	3.02461	3.50749	0.213688	0.0195869	0.0268701
TSG101	17.0271	19.6495	0.206663	0.000912908	0.00147619
KLHL9	8.19967	7.13465	-0.200722	7.95892e-06	1.57111e-05
FBXL6	3.11765	7.6455	1.29415	9.52507e-22	1.16759e-20
UBTD2	9.08964	10.6323	0.226158	0.00536645	0.00793483
HERC2	3.03757	3.14074	0.0481885	0.461332	0.503753
TRIM33	5.05235	6.01959	0.252712	0.128596	0.154153
BRSK2	0.0799631	0.323478	2.01626	8.12793e-06	1.59618e-05
DCAF15	7.12375	9.41936	0.402992	7.03518e-07	1.52764e-06
RAD23B	30.2909	43.9348	0.536478	1.43266e-15	6.76287e-15
TAB2	17.7842	16.6257	-0.0971803	0.00686812	0.00998045
NUB1	15.2532	17.4295	0.192424	0.0369998	0.0487345
MAP3K1	4.2973	5.61953	0.387019	0.00742688	0.0107513
KLHL17	1.0541	3.08297	1.54831	1.92215e-19	1.53772e-18
DCAF11	13.799	13.2129	-0.0626183	0.01181	0.0165709
RBBP5	5.39487	8.43057	0.644043	1.51238e-20	1.4736e-19
TRIM8	46.9538	57.9085	0.302534	0.0144543	0.0201196
FBXL17	3.91118	3.18261	-0.297391	3.83871e-09	9.95707e-09
USP6	0.0931311	0.0762893	-0.287781	0.30808	0.345851
UBE2M	24.1115	32.5426	0.432605	2.58806e-09	6.80597e-09
COPS5	5.32542	8.13535	0.611307	1.29569e-13	5.12878e-13
RLIM	6.78101	8.38618	0.306513	0.00497771	0.00741777
USP7	12.4291	14.9496	0.266387	1.11599e-05	2.15267e-05
UCHL5	4.20193	7.41972	0.820314	2.49304e-24	4.85823e-23
UBL7	20.3139	20.661	0.0244396	0.338488	0.379426
PPIL2	4.39389	7.03919	0.67991	1.78954e-14	7.55584e-14
UBR1	4.08531	4.58042	0.165032	0.762688	0.789705
WWP2	11.9916	8.69736	-0.46338	5.40915e-15	2.40407e-14
ASB4	0.231272	0.395373	0.773624	0.000895418	0.001451
KCTD13	1.89008	4.10026	1.11727	2.4302e-21	2.67674e-20
UBE2K	13.4919	20.4747	0.601743	1.38806e-17	8.30648e-17
VCPIP1	3.2458	4.32648	0.414616	0.000577264	0.000964222
PPP2CA	22.8275	24.1872	0.0834732	0.106883	0.129555
TBL1X	3.47296	6.85936	0.981907	2.64691e-14	1.09926e-13
HUWE1	12.6691	18.521	0.547853	1.60746e-09	4.31684e-09
DCUN1D2	2.48188	2.9394	0.244089	0.847623	0.861503
TOLLIP	12.4777	10.5287	-0.245027	4.96124e-08	1.18199e-07
FAF1	5.26781	7.08698	0.427968	1.20229e-12	4.26982e-12
MAP1LC3A	11.9092	10.3359	-0.204402	6.11879e-05	0.000111786
WDR82	21.8464	21.3523	-0.0330027	0.212412	0.244967
PAFAH1B1	21.6066	15.8277	-0.449022	2.39556e-16	1.19778e-15
CSTF1	5.29305	7.72235	0.54494	1.8297e-19	1.49524e-18
SPSB1	11.2839	19.1545	0.763423	1.55567e-13	6.06313e-13
MYLIP	17.9783	13.6885	-0.393294	1.79276e-08	4.35304e-08
MKRN1	17.8546	24.1616	0.436414	2.9665e-13	1.12166e-12
TRIM21	18.1079	15.1079	-0.261323	7.2e-07	1.55897e-06
ING1	2.58555	3.5359	0.451607	1.02647e-08	2.5494e-08
ERCC6	0.747307	1.09618	0.552714	3.2923e-06	6.70817e-06
TRIM17	0.33248	1.60738	2.27337	5.40178e-09	1.37764e-08
BIRC7	1.47747	1.36653	-0.112619	0.13482	0.161106
UBA1	45.3976	56.5484	0.316868	3.26367e-06	6.66772e-06
USP51	1.30926	0.934954	-0.485784	3.84469e-07	8.46947e-07
PPARG	12.5759	4.57545	-1.45867	8.46748e-24	1.36921e-22
SMU1	9.88737	9.65861	-0.0337712	0.010118	0.0143464
USP18	2.98895	5.83117	0.964145	4.79068e-13	1.76744e-12
TRAF3	3.91361	4.57768	0.226116	0.06736	0.0843387
USP48	4.75602	6.70232	0.494904	8.61204e-11	2.62857e-10
FEM1B	10.3586	9.20686	-0.170043	1.68329e-07	3.83025e-07
TRIM35	5.53685	3.8314	-0.531192	2.61701e-18	1.74468e-17
USP8	3.03317	2.71503	-0.159858	6.02621e-05	0.000110359
ANAPC11	10.5515	20.4127	0.952021	1.22536e-17	7.39108e-17
UBE2T	1.77108	19.2512	3.44224	3.00283e-32	1.14108e-29
USP9X	9.2164	11.7359	0.348653	0.000594793	0.000984843
UBA6	3.09844	5.23937	0.757854	3.82498e-14	1.57988e-13
DNAJC2	2.87518	5.32512	0.889162	6.98177e-21	7.07486e-20
USP35	1.18029	2.01015	0.768159	4.08798e-12	1.39321e-11
UBE2H	21.3347	31.7694	0.574435	4.3082e-13	1.59719e-12
TRIM31	0.181797	3.09719	4.09056	5.13104e-18	3.24966e-17
UBE2R2	17.8414	23.2937	0.38471	2.67206e-10	7.60586e-10
IRF2BP1	9.22979	10.8107	0.228095	0.0399499	0.0519896
USP15	2.60928	2.89039	0.147614	0.806958	0.829889
RNF122	12.797	5.49802	-1.21882	3.03478e-17	1.72122e-16
FBXO7	14.7221	11.1534	-0.40049	4.59211e-21	4.9155e-20
UBE2E1	21.0042	24.429	0.217919	0.00307066	0.00463037
ING4	10.3371	10.3248	-0.00171087	0.180649	0.211545
LNX1	1.14005	2.01987	0.82517	1.84881e-10	5.44611e-10
FBXO22	1.54001	2.47956	0.687144	2.43612e-18	1.65308e-17
DDX58	7.01048	8.5953	0.294035	0.762688	0.789705
CREBBP	7.48222	8.12604	0.119087	0.512625	0.553402
FBXO10	0.899926	0.851949	-0.0790396	0.0662889	0.0831346
HGS	6.5729	11.114	0.757771	4.38819e-19	3.36871e-18
RBX1	18.2033	19.1415	0.0724983	0.697755	0.728425
FBXO28	6.94643	10.9551	0.657258	8.55285e-18	5.24207e-17
FBXL3	10.9703	7.30027	-0.587575	7.60382e-18	4.6983e-17
NSFL1C	10.2862	12.4848	0.27946	1.4259e-05	2.73657e-05
EPN1	6.82905	7.79831	0.191477	0.0109632	0.0154583
RNF220	4.90841	6.75741	0.461215	5.69292e-17	3.06853e-16
UBE4A	5.7682	7.6322	0.403978	0.000172526	0.000298679
SART1	14.5787	18.195	0.319679	1.96982e-05	3.73333e-05
RNF19A	13.9404	19.9213	0.515039	0.0476512	0.0613812
EIF3F	14.1122	14.4473	0.0338646	0.960162	0.961427
UBAP1	31.2406	39.2374	0.328808	7.62209e-05	0.00013727
UBR4	5.59707	7.35273	0.39361	7.5649e-05	0.000136563
OTUD4	7.07258	6.49062	-0.12388	0.00209324	0.00322036
WRNIP1	11.3035	16.5343	0.548694	1.18158e-14	5.10227e-14
RCBTB1	7.21759	6.8845	-0.068165	0.0240789	0.0325622
UBE2J2	7.80098	10.7467	0.462162	2.50928e-13	9.53527e-13
HLTF	4.10286	9.19081	1.16356	2.54019e-19	2.01098e-18
AMFR	18.0988	17.6918	-0.0328112	0.0481586	0.0619299
AMPH	0.196928	0.522904	1.40888	0.940095	0.94382
JOSD2	11.5783	11.8614	0.0348488	0.875914	0.885232
TTC3	7.72635	12.138	0.651671	7.55174e-12	2.55081e-11
NACC1	10.7428	19.0958	0.82989	3.32855e-17	1.87385e-16
WDR5	8.44032	12.9052	0.612581	5.76347e-16	2.7723e-15
WDR48	5.85125	5.30075	-0.142548	9.08995e-05	0.000162933
RBBP7	10.1254	15.429	0.607668	1.41765e-19	1.19713e-18
ASB9	2.31307	3.23126	0.482286	0.440259	0.482128
PIAS3	5.84088	13.4284	1.20103	3.51329e-25	8.34407e-24
WDTC1	18.2163	15.7979	-0.205494	0.000169452	0.000294699
USP49	0.707237	1.11513	0.656943	7.36789e-05	0.000133324
RFFL	2.48538	3.67007	0.56234	6.71336e-10	1.84861e-09
UBE2D3	27.7154	25.7946	-0.103619	0.00202477	0.00312135
SPRTN	1.63235	2.57987	0.660353	2.51494e-18	1.69146e-17
OPTN	18.742	16.8458	-0.153884	0.000250567	0.00043084
EP300	11.7951	11.6301	-0.020326	0.226256	0.258968
DTX3L	16.5312	22.7912	0.463287	2.43154e-06	5.02165e-06
USP39	10.8875	17.3669	0.673669	1.07113e-24	2.26128e-23
UBE2V1	1.4918	2.28046	0.612271	6.32794e-14	2.58561e-13
UFL1	8.57412	10.1515	0.243638	0.000692384	0.00113164
LRRC41	8.89925	12.6195	0.503898	3.77014e-18	2.44898e-17
NLE1	1.84647	3.87643	1.06996	2.58358e-26	8.18133e-25
BRWD1	2.40492	3.39836	0.498848	0.00523393	0.00776911
VPS18	10.556	10.631	0.0102132	0.0921114	0.11346
FBXO40	0.0142426	0.0258687	0.861	1.58098e-08	3.88849e-08
SIAH1	2.03121	2.44812	0.269337	0.00114525	0.0018324
MARK3	7.78946	7.74846	-0.00761372	0.150757	0.179024
UBXN7	3.64432	4.66127	0.355073	0.0422686	0.0547259
ARIH1	3.29451	3.75306	0.188004	0.102078	0.124725
USP1	9.71711	12.8945	0.408157	0.000117358	0.000206463
TRIP12	12.8791	16.0997	0.322004	0.000108621	0.000192428
MAP1LC3B	19.6912	17.0095	-0.211204	5.19708e-07	1.13499e-06
SH3KBP1	12.0989	12.3987	0.0353147	0.130188	0.155815
USP25	8.61839	7.18312	-0.262807	8.03712e-08	1.87945e-07
SYVN1	12.0092	21.8294	0.862139	2.24861e-20	2.05897e-19
CHFR	1.53806	2.05168	0.41569	2.33665e-06	4.85207e-06
UBR2	6.94367	7.14277	0.0407869	0.343508	0.38392
USP54	9.66889	6.35452	-0.605567	2.28277e-10	6.64714e-10
PHIP	4.52571	5.34149	0.239097	0.777137	0.802478
EPS15	12.691	11.0501	-0.199753	1.02647e-08	2.5494e-08
FAAP20	2.67246	4.11627	0.62317	1.68544e-12	5.95782e-12
DNAJB2	15.9181	17.2157	0.113057	0.219763	0.252677
UBE3B	4.44976	4.89079	0.136339	0.0369183	0.0487116
UBE2J1	20.7043	24.7665	0.258459	0.00270624	0.00410527
RAD23A	33.2983	35.8144	0.105092	0.0629046	0.0790207
UBD	3.66738	13.7296	1.90447	1.35762e-07	3.12664e-07
USP20	5.25293	6.13828	0.224711	0.013714	0.019124
NSMCE2	4.92089	7.92931	0.688276	3.74823e-11	1.17228e-10
EPN2	5.07797	4.53569	-0.162931	0.000316534	0.000539385
TNK2	3.44217	4.96518	0.528526	4.068e-05	7.55913e-05
AURKA	1.25319	8.94475	2.83544	2.37331e-29	1.5031e-27
TRIM44	9.15704	8.39225	-0.125823	0.000318733	0.000540707
FBXO4	3.13986	4.85268	0.628082	2.47651e-09	6.55802e-09
MARK1	0.859586	1.80465	1.07	0.040037	0.0520139
USP33	9.06534	9.27758	0.033387	0.11703	0.141179
MARK2	9.22301	14.5889	0.661561	1.83612e-17	1.08175e-16
LRR1	2.24816	4.52439	1.00898	3.7404e-18	2.44898e-17
SENP3	4.78336	5.63124	0.235428	0.000285206	0.000488191
OASL	8.19767	4.22955	-0.954709	3.86245e-15	1.72674e-14
RNF144A	3.4498	4.58792	0.41133	0.00144466	0.00228738
ATG3	7.39847	7.80628	0.0774084	0.387337	0.428495
CCNB1IP1	8.19354	9.62459	0.232237	0.809747	0.831632
POC1B	2.1285	3.1805	0.579412	1.81686e-05	3.46069e-05
AHR	34.2094	39.7251	0.215661	0.187182	0.218859
CDCA3	0.225419	2.18878	3.27944	3.75978e-31	5.71487e-29
HERC3	4.35885	3.19689	-0.44728	3.89938e-13	1.46709e-12
MID2	2.63073	2.63966	0.00488994	0.151013	0.179049
USP44	2.02387	1.21137	-0.740474	2.34253e-12	8.16663e-12
RNF115	4.02145	5.83451	0.536897	3.32095e-15	1.49344e-14
STAM	10.492	9.64949	-0.12076	9.50543e-05	0.000169979
KLHL7	3.79097	5.14833	0.44154	7.94405e-05	0.00014273
DTX3	5.78219	7.01428	0.278678	0.205241	0.237417
WDR26	12.0806	15.5432	0.363596	5.27171e-08	1.25203e-07
USP53	4.67469	4.01121	-0.220832	8.98812e-06	1.74705e-05
TOM1L1	3.08415	6.36227	1.04467	2.22919e-21	2.49145e-20
NCK2	15.384	16.739	0.121787	0.246921	0.281772
BTBD9	6.40054	6.72072	0.070424	0.193272	0.224941
PHRF1	8.66049	10.0282	0.211535	0.00394817	0.00591836
UBA5	4.38787	5.61197	0.354986	1.28223e-06	2.72967e-06
USP10	10.1309	14.3312	0.5004	1.98785e-14	8.34677e-14
NEDD8	14.3276	19.0504	0.411019	3.1679e-08	7.61901e-08
SOCS1	6.76087	7.5425	0.157834	0.589504	0.628364
SKP2	2.22774	6.0543	1.44238	2.35974e-18	1.61568e-17
FBXO9	7.18806	6.77341	-0.08572	0.017183	0.0237006
CDC23	6.00376	7.42475	0.306475	9.47093e-08	2.20795e-07
RNF40	8.48205	11.9163	0.490451	1.23066e-10	3.68229e-10
FBXL5	32.7941	22.9739	-0.513442	3.42836e-16	1.67023e-15
MAP3K3	12.1546	6.55992	-0.88975	6.90594e-25	1.51367e-23
CUEDC2	26.5315	30.2598	0.189694	0.00111657	0.00179029
NUP43	4.72362	8.0587	0.770653	1.79083e-20	1.70129e-19
KMT2B	4.53723	7.29728	0.685547	4.77771e-11	1.47007e-10
WDR59	2.85415	4.25892	0.577427	5.2561e-13	1.92977e-12
USP11	17.7157	15.3406	-0.207668	8.6593e-07	1.86433e-06
TMF1	8.05356	9.02458	0.164232	0.369795	0.41202
RNF20	11.1544	10.4434	-0.0950264	0.0225444	0.0307056
FBXO15	0.594797	0.253615	-1.22976	4.84401e-07	1.064e-06
RNF38	10.5919	7.14285	-0.568388	1.44801e-16	7.64225e-16
USP5	18.4422	26.1882	0.505905	6.28244e-13	2.29551e-12
RNF43	2.28603	5.96061	1.38261	1.97128e-16	1.01917e-15
FBXW11	11.1204	11.3026	0.0234513	0.190209	0.222057
KLHL12	9.58209	16.3803	0.773546	1.11388e-26	3.84796e-25
EPN3	0.49958	4.48984	3.16788	1.51261e-27	6.6437e-26
TBL1XR1	9.73476	16.5404	0.764775	4.63071e-18	2.95743e-17
USP36	5.53236	6.95005	0.329128	5.81831e-06	1.16366e-05
USP21	5.37704	9.75295	0.859027	6.14079e-20	5.42674e-19
UBE2Q1	18.8978	29.2052	0.628004	1.99842e-20	1.87506e-19
IRF2BPL	13.4304	17.5979	0.389906	0.000637639	0.0010512
UBE2B	22.3039	19.1626	-0.219006	2.36788e-06	4.90351e-06
ANKRD13A	11.3715	10.5822	-0.103788	0.00532194	0.00788436
TRIM25	10.5666	7.98266	-0.404567	4.93618e-08	1.17972e-07
BAG1	13.153	13.319	0.018096	0.00175477	0.00273845
RNF10	27.399	29.9549	0.128668	0.0433765	0.0560649
PELI3	3.68442	2.69342	-0.451996	1.44615e-11	4.73739e-11
WSB2	18.78	19.4885	0.0534261	0.220101	0.252684
UBE2D4	4.66247	5.16803	0.148519	0.462976	0.504823
YOD1	2.39527	4.08105	0.768753	3.55308e-12	1.21637e-11
CBLC	1.32972	13.3419	3.32677	6.45399e-28	3.06565e-26
TRIM5	6.36334	6.93158	0.123399	0.222821	0.255421
RASD2	0.928878	1.70609	0.87713	0.269654	0.305877
TOPORS	6.43935	6.30513	-0.0303886	0.0269827	0.0362953
ANKRD13B	0.75696	2.00792	1.40741	6.36585e-13	2.31485e-12
PJA1	8.45589	10.235	0.275484	0.00335084	0.00504285
WDR61	5.40763	5.89569	0.124662	0.378991	0.419873
UBE2E2	9.50802	6.61159	-0.524148	1.47006e-14	6.24161e-14
RNF121	5.42548	7.52662	0.472251	2.60109e-16	1.29204e-15
RAB40C	8.73929	14.2576	0.706142	1.2352e-08	3.04789e-08
GNB2	71.4596	80.1119	0.16489	0.0398629	0.0519654
KLHL8	3.40561	3.42338	0.00750955	0.190514	0.222071
FBXO3	3.45739	3.31594	-0.0602655	0.00945439	0.0134557
LRSAM1	5.20168	5.93212	0.189571	0.0726434	0.0906552
UBAP2L	16.5606	27.7508	0.744778	9.81475e-21	9.81475e-20
TRIM24	3.95553	6.36023	0.685207	1.00384e-09	2.7443e-09
DCUN1D5	7.82163	15.784	1.01292	4.21761e-24	7.81801e-23
FAN1	2.10329	2.44305	0.216036	0.10552	0.128312
PEX10	3.41932	4.98316	0.543353	7.7728e-14	3.12557e-13
TRPC4AP	31.7529	40.766	0.360477	2.2237e-13	8.57872e-13
POLH	3.88368	4.65655	0.261837	0.00933132	0.0133054
UBE2V2	6.07195	8.88391	0.549036	4.72023e-11	1.45828e-10
TNFAIP3	25.0926	13.385	-0.906648	1.72622e-06	3.62411e-06
KDM2B	2.26084	2.37382	0.0703552	0.950124	0.952631
ATXN3	1.02161	0.917777	-0.154632	0.000145586	0.000254357
RHOBTB1	5.62418	4.87849	-0.205209	1.31086e-05	2.52215e-05
ZFP91	13.5909	15.3122	0.172037	0.00631287	0.00924428
KAT2B	8.47017	4.31599	-0.972701	1.77068e-23	2.69143e-22
SPSB4	0.23005	0.167807	-0.455148	2.77285e-15	1.26189e-14
AMBRA1	5.15075	5.77105	0.164049	0.0231368	0.0313999
RNF24	4.4765	5.96374	0.413844	0.00299965	0.00453227
ASB8	7.39319	7.92483	0.100183	0.161525	0.190619
CORO7	1.6499	1.80028	0.125843	0.530164	0.570715
DCAF10	4.13854	5.08168	0.296184	0.0563311	0.071234
UBE2O	4.11796	8.20706	0.994938	5.45528e-24	9.21336e-23
AREL1	5.53561	7.68453	0.473215	3.49882e-09	9.1378e-09
RNF4	7.20835	9.9836	0.469892	6.29714e-18	3.95523e-17
POLK	3.02051	2.76768	-0.126118	3.05648e-06	6.27817e-06
RYBP	10.7509	7.74086	-0.473897	6.25115e-12	2.12092e-11
RNF5	31.7404	42.147	0.409109	2.46398e-06	5.07486e-06
CUL2	6.16245	8.09687	0.39386	9.61292e-08	2.2342e-07
RNF138	6.98819	7.62605	0.126016	0.606375	0.643639
SOCS7	3.18398	3.74928	0.235782	0.306375	0.344445
CUL9	2.38816	3.27162	0.454102	2.21566e-06	4.61342e-06
SF3A1	23.4632	21.5	-0.126068	0.00169916	0.00265713
UBE2W	4.31671	6.79035	0.653554	1.12982e-09	3.05574e-09
SENP2	5.86215	6.731	0.199392	0.270436	0.306306
TRIM23	3.18957	3.26079	0.031856	0.109053	0.131975
GGA2	24.4353	14.8779	-0.715797	1.82429e-22	2.56752e-21
PML	7.48888	8.46508	0.176773	0.762002	0.789705
KCTD11	7.70765	7.4656	-0.0460314	0.174857	0.205079
PSMD14	5.45325	10.7067	0.973325	5.93119e-23	8.66866e-22
USP32	4.75412	6.04499	0.346561	0.00828641	0.0119274
KATNB1	4.8388	5.66594	0.227667	0.000736878	0.0011992
MYCBP2	4.37734	4.29856	-0.0261993	0.00916142	0.0131371
PJA2	32.877	24.136	-0.445895	7.29773e-15	3.22458e-14
RNF141	8.82113	8.6891	-0.0217553	0.0366747	0.0484744
KLHL2	9.30404	8.38603	-0.14987	4.1479e-05	7.68879e-05
PCGF5	9.73137	7.8001	-0.319149	2.48917e-11	7.94862e-11
PCGF6	2.24214	3.17486	0.501814	2.53559e-10	7.32719e-10
USP38	5.68093	5.99415	0.0774274	0.92078	0.926878
RNF170	3.96357	5.31576	0.423477	4.26227e-05	7.88156e-05
STAMBP	4.23621	6.53617	0.625672	1.58856e-25	4.3118e-24
TRAIP	0.442967	1.73508	1.96973	9.64065e-30	7.32689e-28
SH3RF3	2.65105	1.84908	-0.519762	1.2287e-08	3.04173e-08
RNF130	9.20496	7.34698	-0.325261	4.18785e-09	1.08257e-08
DTX2	3.38843	8.96946	1.40441	2.0324e-20	1.88369e-19
DTL	0.898736	3.66362	2.0273	2.57635e-22	3.56005e-21
USPL1	3.72661	4.12022	0.14486	0.247657	0.282188
DCAF7	20.9045	23.8316	0.189065	0.0106288	0.0150427
SHARPIN	17.1522	30.1962	0.815977	6.39698e-18	3.98501e-17
EPS15L1	3.76456	4.24472	0.173189	0.0207464	0.0283583
CUL3	5.49954	6.33724	0.204545	0.00114888	0.00183435
SENP6	6.38529	6.14133	-0.0561998	0.00760839	0.0109723
ASB12	0.214247	0.142786	-0.585418	2.89907e-07	6.48028e-07
RNF182	1.33327	0.389755	-1.77433	4.51172e-26	1.31881e-24
SMURF2	9.01953	10.636	0.237831	0.693763	0.726254
EED	1.84005	3.23015	0.811856	4.40982e-22	5.58577e-21
ZNRF3	0.0467067	0.0469945	0.00886261	0.137064	0.16353
NEDD4L	13.7892	7.57405	-0.864401	6.09789e-17	3.26366e-16
USP45	0.926509	1.39609	0.591519	3.96923e-06	8.00163e-06
PARD6G	1.48716	1.91466	0.364521	0.105133	0.128046
DZIP3	3.26251	2.84265	-0.198748	0.0576217	0.0727449
TRIM3	2.25598	1.90754	-0.242038	1.72622e-06	3.62411e-06
SPSB2	6.13433	10.9184	0.831779	1.9487e-08	4.71659e-08
RNF168	4.01779	4.46816	0.15328	0.517273	0.557627
DCAF12	12.5419	24.0289	0.938012	4.75318e-24	8.40098e-23
UCHL3	2.37835	4.31087	0.858019	2.17899e-18	1.50548e-17
TRAF5	1.23261	3.34142	1.43875	1.57033e-18	1.12589e-17
BTRC	3.44924	4.04793	0.230909	0.000318733	0.000540707
UBA3	11.86	13.9429	0.233425	0.00152767	0.00240379
USP22	27.7679	29.2385	0.0744544	0.920066	0.926878
VPS36	10.883	9.08996	-0.25973	1.71045e-08	4.17988e-08
USP47	7.61482	7.06914	-0.107275	0.00584643	0.00861102
FBXO32	2.02557	10.0891	2.31639	6.65207e-27	2.40742e-25
TRIM27	6.23259	11.747	0.914384	4.40588e-30	3.72052e-28
MARK4	4.17274	5.51064	0.401226	7.36853e-07	1.59093e-06
MID1	3.32202	3.02846	-0.133476	0.00120086	0.00190931
RNF25	7.27558	9.14019	0.329161	1.79666e-09	4.7911e-09
GCH1	6.61639	7.77496	0.232791	0.841988	0.857789
USP4	9.49428	9.44824	-0.00701303	0.646555	0.682474
FBXL19	2.60141	6.56042	1.3345	1.38533e-22	1.98652e-21
TRIM28	44.8608	69.7654	0.637055	9.16788e-16	4.38213e-15
SPOP	12.291	11.0732	-0.150524	2.18706e-05	4.12449e-05
UBXN8	2.81848	2.86125	0.0217309	0.127019	0.152503
MIDN	30.8345	31.1539	0.0148632	0.472908	0.514177
ATG10	1.3904	1.67342	0.267301	0.00441094	0.00659904
GAN	0.610326	1.15536	0.920685	1.12982e-09	3.05574e-09
UFSP2	8.01266	7.13602	-0.167161	0.000166429	0.000290105
TRIM11	2.36889	4.45861	0.912383	2.54397e-23	3.79101e-22
CUL7	6.87178	13.4836	0.972451	4.43581e-20	3.96613e-19
MINDY3	6.0569	5.21633	-0.215545	1.46829e-07	3.3713e-07
USP24	5.43691	6.86778	0.337058	0.00228404	0.0034927
CDC27	7.80748	9.88871	0.340925	6.3891e-06	1.27113e-05
PCGF1	4.35443	7.12422	0.710249	1.2154e-21	1.39955e-20
NOSIP	7.95844	9.18803	0.20727	0.0377401	0.0493674
USP14	9.364	14.8125	0.661622	3.7109e-18	2.44898e-17
WDR76	1.17247	2.92	1.31642	6.47764e-19	4.92301e-18
OTUD5	19.745	22.0879	0.161768	0.0235761	0.0319391
CDC26	4.95547	5.71107	0.20474	0.000883942	0.00143546
RING1	25.3772	27.8506	0.134173	0.235362	0.268985
UBASH3A	0.726158	1.02141	0.492204	0.0295054	0.039479
GRWD1	5.7763	6.96391	0.269751	9.45019e-06	1.83218e-05
RC3H2	4.79904	4.85786	0.0175757	0.0419953	0.0544649
UBE2G2	12.2589	12.0876	-0.0202966	0.0510849	0.0653612
UBE3C	8.72485	11.9415	0.452787	2.71912e-10	7.71095e-10
ZC3HC1	3.88624	6.17632	0.668374	4.83434e-21	5.03301e-20
OTUD6B	2.58592	3.84663	0.572917	2.74582e-05	5.13995e-05
FBXW5	25.4106	38.3417	0.593484	3.42106e-11	1.07884e-10
KLHL10	0.0587772	0.0344419	-0.771091	5.0897e-10	1.41174e-09
UBE2S	2.09713	7.58648	1.85502	1.79083e-20	1.70129e-19
HERPUD1	28.403	33.5275	0.239303	0.0688558	0.0860698
CUL4A	9.3814	13.6093	0.536718	1.42276e-06	3.01198e-06
FZR1	6.41558	8.1753	0.349693	5.12454e-07	1.12238e-06
SLX4	1.07104	1.86415	0.79951	1.3415e-14	5.76011e-14
SHPRH	0.561002	0.647215	0.20624	0.0178233	0.0245393
DCAF17	1.79156	2.6837	0.583007	7.77997e-15	3.41779e-14
STAMBPL1	0.706355	1.37399	0.959903	1.6269e-11	5.28393e-11
XIAP	7.94292	10.9062	0.457402	1.88873e-09	5.019e-09
NHLRC1	1.26963	2.56892	1.01675	1.12753e-11	3.72576e-11
UBAP2	3.67639	4.4261	0.267745	0.00734746	0.0106566
MYSM1	2.74814	4.06139	0.563518	0.000586942	0.000978237
RNF103	4.32664	5.36119	0.309307	0.00033223	0.00056235
UIMC1	4.49732	4.63308	0.0429064	0.745595	0.775174
FBXL14	5.68377	5.57402	-0.0281308	0.0447959	0.0578011
ANAPC2	6.2436	7.04784	0.174804	0.123472	0.148479
RNF217	1.591	1.61439	0.0210577	0.000142447	0.000249446
RNF126	6.41203	8.12473	0.341539	0.000106633	0.000189348
TOM1	13.7794	15.0664	0.128813	0.340308	0.380904
STAM2	6.97142	6.80449	-0.0349657	0.014856	0.0206409
CDC20	1.24206	19.0426	3.93842	2.15003e-31	4.08506e-29
RNF19B	19.9917	24.1633	0.273422	0.001255	0.00199123
UHRF1	0.291512	3.36756	3.53007	4.83894e-31	6.12932e-29
PLAA	6.5979	7.624	0.208543	0.0302526	0.0404077
UBE2L3	20.0782	23.9533	0.254597	7.09486e-05	0.000128997
UBE4B	5.48228	7.18296	0.389803	1.12911e-06	2.41724e-06
SIAH2	8.51689	12.4835	0.551626	1.36791e-13	5.35883e-13
TLE2	13.5045	11.8815	-0.184726	0.00209956	0.00322357
TAB3	2.69059	3.37898	0.328662	0.000654703	0.00107467
RFWD3	3.14161	6.86259	1.12725	5.41972e-27	2.0595e-25
TRIM22	20.9451	14.6114	-0.51952	1.7536e-10	5.206e-10
SH3RF1	9.9535	9.51352	-0.0652242	0.0252884	0.0341371
NPLOC4	10.4717	18.6379	0.831746	3.13777e-25	8.22311e-24
FBXL15	5.36725	5.2034	-0.0447286	0.0935105	0.114997
TNIP2	12.4956	15.9668	0.353662	1.70806e-07	3.875e-07
CD2AP	10.391	21.5375	1.05152	2.2868e-20	2.06901e-19
PCGF2	9.23637	14.1707	0.617518	6.34895e-09	1.60306e-08
KLHL3	0.686141	0.586595	-0.226142	0.00758803	0.0109637
RCHY1	4.07173	3.63603	-0.163281	3.49951e-06	7.09234e-06
FBXL4	2.99044	3.4124	0.190428	0.439193	0.481655
SUMO2	35.2552	49.6516	0.494005	8.43754e-14	3.37502e-13
G2E3	1.44794	2.69517	0.896373	3.44197e-11	1.08095e-10
USP37	0.762367	1.24036	0.702196	8.83896e-06	1.72689e-05
DCAF5	8.81987	8.60273	-0.0359634	0.0230281	0.0313083
MIB1	5.41304	6.97239	0.365215	0.028972	0.0389023
RNF167	34.9123	33.7079	-0.0506495	0.0819883	0.101816
VHL	6.73922	9.89105	0.553542	8.8352e-12	2.97113e-11
USP12	12.6995	7.59645	-0.74137	2.81423e-22	3.81931e-21
WWP1	10.0355	10.2749	0.0340076	0.0787196	0.0979163
RICTOR	3.08864	4.22132	0.450723	0.0376572	0.0493439
UBE2Z	17.6387	24.9426	0.499866	2.48321e-17	1.42973e-16
MAP3K5	7.73287	8.13343	0.0728601	0.489719	0.530937
PPARA	1.75487	2.31278	0.39826	0.00027639	0.000474168
UBLCP1	14.5449	15.8792	0.12663	0.849034	0.861503
REV1	4.7161	4.95245	0.0705491	0.766121	0.79218
FBXO25	3.48322	2.83734	-0.295886	8.25356e-09	2.0702e-08
UFSP1	0.903948	2.01824	1.15879	1.32232e-13	5.20708e-13
ZC3H12A	15.047	9.99134	-0.590725	0.57592	0.61561
USP19	11.0301	11.3261	0.038198	0.859625	0.871087
TRAF6	3.03674	2.5614	-0.245588	5.70111e-09	1.44911e-08
ANAPC13	21.011	22.614	0.106076	0.0909011	0.112151
SMURF1	10.5109	14.6848	0.482438	3.73696e-07	8.25607e-07
TRIM38	5.13355	6.23787	0.281098	0.00152767	0.00240379
SQSTM1	34.9635	51.2098	0.550569	0.000132922	0.000233304
KLHL20	5.61752	5.6731	0.0142032	0.50053	0.541885
TNFAIP1	30.8775	22.3825	-0.464184	2.49251e-13	9.51914e-13
TNIP1	28.8301	29.6077	0.0383977	0.834954	0.853628
TRIM71	0.522549	0.203423	-1.36109	3.67876e-21	3.99409e-20
MINDY4	0.559552	0.433814	-0.367197	1.86906e-05	3.55122e-05
RNF208	3.94055	7.72838	0.97177	1.13934e-10	3.42252e-10
KEAP1	16.3399	19.0775	0.223475	0.000592821	0.000984843
TRIM36	0.654984	0.787208	0.265287	0.00605898	0.00890682
ISG15	34.4324	107.698	1.64516	8.00646e-10	2.19672e-09
ANAPC4	3.25021	4.17167	0.360093	5.21041e-05	9.565e-05
WDR5B	2.21057	3.28576	0.571812	1.12982e-09	3.05574e-09
SOCS2	12.3884	3.39435	-1.86778	1.92455e-21	2.18307e-20
UBE2G1	9.05826	10.4784	0.210116	0.0108227	0.0152886
NEURL2	0.300278	0.513563	0.77424	2.65655e-10	7.59014e-10
ANAPC10	3.03869	3.05855	0.00940147	0.50512	0.546076
PEX12	2.93453	3.26481	0.153869	0.162335	0.191278
FBXL20	3.03601	3.68691	0.280237	0.143971	0.171502
MDM2	7.22889	9.06532	0.326584	0.435475	0.479654
HOXB4	1.08945	1.44961	0.412069	0.00149952	0.00236931
ANAPC7	5.3467	8.24251	0.624436	1.98005e-18	1.38059e-17
STC1	6.02901	8.95657	0.571024	0.436536	0.480126
ASB6	4.48237	6.10548	0.445842	2.46622e-12	8.55857e-12
CDC16	13.3547	14.7271	0.141131	0.0343902	0.0456135
CBL	4.27455	3.80583	-0.167563	0.000297371	0.00050787
TRIM47	7.53421	16.4524	1.12677	1.30297e-15	6.1891e-15
UBAC2	11.6494	17.5845	0.594044	9.54363e-18	5.80253e-17
USP34	3.60955	4.53341	0.328775	0.438661	0.481655
FBXO30	2.38491	2.40163	0.0100756	0.0554077	0.0701831
TRIM37	4.02954	6.866	0.768856	2.39556e-16	1.19778e-15
ANKRD13D	3.8054	6.27693	0.722011	1.15617e-12	4.12531e-12
KCTD7	1.64865	2.11782	0.361295	0.000527521	0.000883075
NAE1	5.63405	9.00196	0.676067	6.19532e-21	6.36277e-20
RHBDD3	3.96079	8.15512	1.04192	1.26304e-19	1.07855e-18
CUL1	18.671	20.8644	0.160246	0.00980672	0.013931
TRIM62	1.76413	2.74231	0.636439	2.25378e-13	8.65087e-13
RNF34	4.2195	7.07881	0.746435	4.93114e-24	8.51743e-23
KBTBD7	2.42914	2.45838	0.0172649	0.295027	0.332671
PRPF19	26.3711	45.4024	0.783811	5.51553e-25	1.27024e-23
TAF5	1.31458	1.83099	0.478018	9.95229e-08	2.30602e-07
KMT2A	3.63262	4.25133	0.226905	0.275952	0.312088
WSB1	25.2947	35.8546	0.503324	0.152556	0.180596
BIRC2	12.4424	13.7464	0.143783	0.266931	0.303239
LCK	3.73937	5.00079	0.419362	0.0895335	0.110823
PIAS2	1.22267	1.46164	0.257548	0.796521	0.820266
RNF180	2.09694	1.20136	-0.803623	1.84242e-16	9.59067e-16
HERC5	3.05156	2.93023	-0.0585317	0.00673904	0.00981163
SIK3	4.41198	4.05978	-0.120026	0.0373272	0.0490808
HECW1	0.0273437	0.156768	2.51936	1.5394e-19	1.28565e-18
FBXO33	6.27093	5.49818	-0.189725	6.4163e-08	1.50972e-07
DDB1	14.4024	19.8882	0.465602	3.89072e-16	1.88341e-15
RBBP4	12.9958	20.2257	0.63814	3.26949e-22	4.28416e-21
KLHL22	4.25889	5.2777	0.309432	0.000594793	0.000984843
TRIM56	10.6696	8.50121	-0.327765	2.58687e-05	4.85438e-05
BIRC6	4.39314	6.46607	0.557635	5.09159e-05	9.39225e-05
RNF13	31.8291	20.2298	-0.65386	1.02728e-19	8.87195e-19
RNF144B	20.8068	7.16483	-1.53805	5.63247e-29	3.05762e-27
INPPL1	15.5845	25.8435	0.729685	7.90989e-13	2.86263e-12
RBCK1	21.52	26.093	0.277983	0.00182036	0.00283499
TRIM39	3.67264	3.67191	-0.000283638	0.531344	0.571176
CDC34	15.1968	26.1433	0.782675	1.56362e-15	7.33549e-15
WDR12	1.53568	3.44725	1.16657	3.79136e-29	2.21649e-27
HECTD2	0.945646	1.01518	0.10237	0.216399	0.249187
KCTD6	1.88766	2.76261	0.549433	5.20141e-09	1.331e-08
DCAF6	11.3647	12.7854	0.169946	0.169764	0.199414
FANCL	4.6375	7.35952	0.666263	1.36053e-14	5.80902e-14
RNF125	2.3075	1.51234	-0.609545	1.23801e-11	4.07312e-11
UFC1	38.4483	54.4503	0.50202	9.99662e-11	3.03897e-10
TMEM129	15.0048	16.3979	0.128083	0.466824	0.50829
USP2	1.81286	0.957846	-0.920399	2.37802e-10	6.89807e-10
USP43	1.5354	2.28406	0.57299	1.98262e-06	4.13953e-06
TRIM41	2.6289	2.90371	0.143439	0.450455	0.492584
FBXW2	8.49207	6.79574	-0.321486	4.19751e-10	1.17283e-09
FXN	2.2453	2.6013	0.212327	0.00363314	0.00545689
TFG	13.8766	26.3297	0.924041	4.91532e-27	1.96613e-25
USP3	4.92365	5.90012	0.261016	0.00894704	0.012854
OTUD1	25.2016	6.44451	-1.96738	7.44413e-32	1.88585e-29
CRBN	6.47635	4.32189	-0.583519	2.2903e-16	1.16042e-15
DTX4	15.7572	13.8145	-0.189822	3.98957e-05	7.43154e-05
KLHL42	4.00625	3.93217	-0.0269245	0.00584643	0.00861102
FBXO6	9.18705	14.5898	0.667284	7.30945e-08	1.71456e-07
NEDD4	2.08996	1.98659	-0.0731826	0.00229777	0.00350663
NBR1	19.0857	20.6498	0.113637	0.155939	0.184314
BARD1	1.02029	2.62618	1.36398	3.3501e-24	6.36519e-23
PCGF3	4.95786	8.83976	0.834291	3.82254e-17	2.12054e-16
KCTD5	8.93777	14.9537	0.742513	1.60984e-15	7.50599e-15
MAP2K5	3.54477	2.9403	-0.269729	1.42174e-09	3.83164e-09
PIAS4	4.70144	5.66446	0.268834	0.000115644	0.00020392
GGA1	6.0104	7.1704	0.254594	0.029171	0.0391005
OTUD7A	0.18243	0.105878	-0.784937	4.05812e-13	1.5193e-12
BRCC3	5.59848	10.5685	0.916656	6.97087e-25	1.51367e-23
KIAA1429	4.90551	7.10119	0.533659	2.09558e-11	6.72e-11
TRIM74	0.0820579	0.0896692	0.12797	0.688986	0.722248
CCNF	0.813442	3.4064	2.06614	2.14304e-29	1.48065e-27
UFM1	20.4481	20.4337	-0.00101385	0.0883505	0.109537
FBXO11	4.43678	4.74191	0.095953	0.703758	0.733375
RC3H1	3.88308	3.54672	-0.130716	6.1756e-06	1.23188e-05
TRIM73	0.0318888	0.0438099	0.458209	0.193883	0.225308
PSMD7	16.778	26.1873	0.642297	4.11167e-19	3.18864e-18
TRIM59	0.468272	1.48855	1.66849	3.44775e-25	8.34407e-24
DCUN1D1	3.62906	4.95768	0.450068	5.13091e-05	9.44186e-05
RNFT1	3.96725	5.24063	0.401602	0.00201254	0.00310881
FUS	19.9077	28.4164	0.513395	4.66343e-11	1.44661e-10
OTUB2	0.391347	1.05044	1.42448	4.71168e-21	4.97344e-20
BAG6	40.8859	54.0542	0.402801	2.88192e-10	8.14224e-10
RNF166	5.61417	5.27409	-0.0901518	0.0382406	0.0499361
AUP1	36.1306	60.6779	0.747952	4.00336e-22	5.15688e-21
OTUD7B	3.88198	3.84154	-0.0151081	0.373167	0.41463
UBQLN4	9.78854	18.2761	0.900795	1.0302e-21	1.24278e-20
USP46	1.85901	2.08936	0.168525	0.67525	0.708826
TRIM68	3.60357	5.55947	0.625523	0.000105067	0.000187005
BFAR	18.0103	22.1337	0.297426	0.00930688	0.0132955
TRIM65	6.20307	8.84386	0.511694	3.81786e-09	9.9369e-09
RNF113A	7.65221	10.6518	0.477153	1.54824e-11	5.05007e-11
PWP1	13.167	16.3001	0.307958	5.57279e-08	1.31941e-07
RAG1	0.299727	0.273541	-0.131893	2.41997e-07	5.4253e-07
SOCS5	6.29066	5.81837	-0.112597	0.000654703	0.00107467
PDLIM2	6.68107	1.87015	-1.83693	1.79375e-32	1.14108e-29
MAP1LC3C	4.87714	2.13135	-1.19427	3.40291e-16	1.66853e-15
RNF7	15.4852	19.7779	0.352999	1.58766e-07	3.6344e-07
NOD1	4.76499	4.03466	-0.240026	1.65495e-05	3.16817e-05
USP28	3.177	6.13097	0.948452	3.60926e-19	2.82788e-18
SENP5	4.3417	5.72075	0.397943	0.000663393	0.00108659
MNAT1	2.83891	4.73812	0.738977	7.92846e-19	5.96597e-18
PARD6B	8.15358	4.47728	-0.86481	1.48471e-18	1.08498e-17
PEX2	10.4864	11.5941	0.144865	0.835657	0.853628
MGRN1	9.66017	12.7734	0.403021	0.000631347	0.00104309
TLE1	5.4297	7.56719	0.478886	1.07959e-05	2.08776e-05
