# Supplementary material for: Identification of a ubiquitin-binding domain protein, CD2AP, in predicting the prognosis and treatment of lung adenocarcinoma
Source: Front Immunol. 2025 Dec 4;16:1726531. doi: 10.3389/fimmu.2025.1726531 (PMC12711811; doi:10.3389/fimmu.2025.1726531)
Supplement: Supplementary Table 4 — The prognostic values of the ubiquitination-related genes. [file Table4.xlsx]

## Sheet: Sheet1
id	HR	HR.95L	HR.95H	pvalue
STC1	1.0098	1.00549	1.01413	7.75e-06
BIRC3	1.01344	1.00746	1.01945	9.84e-06
MYLIP	0.946481	0.921421	0.972222	5.88e-05
JOSD1	1.03022	1.01525	1.04541	6.71e-05
TLE1	1.07833	1.0381	1.12012	0.000101186
USP4	0.882512	0.82845	0.940103	0.000106648
UBE2E3	1.02993	1.01463	1.04545	0.00011218
DTL	1.09504	1.04181	1.15098	0.000355092
CISH	0.951536	0.92575	0.97804	0.000394086
EPN1	1.09747	1.04144	1.1565	0.000503467
NEDD4	1.15922	1.06638	1.26014	0.000522695
GGA2	0.945046	0.914299	0.976828	0.000810535
PCGF5	1.05296	1.02078	1.08615	0.00111916
TRIM28	1.00705	1.00276	1.01136	0.00126807
UBE2M	1.01961	1.00751	1.03185	0.00143372
TRIM38	0.874845	0.80526	0.950443	0.00156733
RBBP7	1.03674	1.01341	1.0606	0.00188703
RAD23B	1.01606	1.00587	1.02636	0.00195061
KLHL42	1.08177	1.02928	1.13694	0.00195366
USP1	1.03374	1.01179	1.05617	0.00244653
DCUN1D1	1.10051	1.03392	1.17139	0.00263343
UBE2S	1.02558	1.00866	1.04278	0.00292053
BTBD9	0.935829	0.895458	0.978021	0.00320097
STAMBPL1	1.29599	1.09072	1.5399	0.00320911
UBA2	1.01508	1.00494	1.02531	0.0034744
ASB1	1.02876	1.00929	1.04861	0.0036376
SAE1	1.01859	1.00594	1.0314	0.00387208
UBAC2	1.03014	1.00928	1.05144	0.0044507
UBE2D1	1.05897	1.01672	1.10297	0.00580776
WSB2	1.02195	1.00629	1.03784	0.00584447
UBE2K	1.02107	1.00599	1.03638	0.00603091
USP14	1.03425	1.00936	1.05975	0.00673199
SOCS6	1.10113	1.0269	1.18072	0.00681977
ASB2	0.662688	0.490097	0.896059	0.00751916
AURKA	1.02047	1.00539	1.03578	0.00764331
FBXL7	1.11857	1.03012	1.21461	0.00767652
CUL9	0.856085	0.763059	0.960452	0.00810945
FBXO9	0.910453	0.848908	0.976459	0.00861258
FBXO17	1.10303	1.02509	1.1869	0.00872421
TNIP2	1.03863	1.0095	1.06859	0.00900601
FBXO45	1.07733	1.01842	1.13965	0.00942951
ZC3H12A	1.02369	1.00565	1.04206	0.00984636
GRWD1	1.08441	1.01947	1.15348	0.0101061
RNF168	1.05162	1.01197	1.09282	0.0102675
ZBTB18	0.97714	0.959864	0.994726	0.0110546
UBXN11	0.951063	0.914958	0.988593	0.0110551
UBA7	0.973033	0.952666	0.993836	0.0113127
UBE2R2	1.02664	1.00596	1.04776	0.0113506
TRIM59	1.2031	1.04241	1.38857	0.0114789
WDR76	1.07938	1.01708	1.14549	0.0117975
HDAC4	1.04378	1.00936	1.07938	0.0122601
UHRF1	1.06303	1.01319	1.11532	0.0125985
CUL4B	1.05069	1.01059	1.09238	0.0127533
TRIM39	0.839502	0.730678	0.964533	0.0135205
TFG	1.01706	1.0035	1.03081	0.0135419
CD2AP	1.01699	1.00345	1.03072	0.0137847
RNF130	0.92863	0.875173	0.985352	0.0143739
TRIM27	0.945984	0.904711	0.989139	0.0146974
ARIH2	0.916485	0.854295	0.983202	0.0149961
UCHL5	1.06325	1.01179	1.11734	0.0153956
ANKRD13A	0.950432	0.91205	0.990429	0.0156384
CDCA3	1.09014	1.01584	1.16987	0.0165593
KLHL8	0.846587	0.737861	0.971334	0.0175643
USP20	0.918364	0.855742	0.985569	0.0181099
NOD1	0.912165	0.845064	0.984594	0.0183632
MPND	0.949824	0.910008	0.991382	0.0184666
UBE2V2	1.04322	1.00665	1.08113	0.0201352
PWP1	1.03419	1.00516	1.06405	0.0206477
VPS18	1.02713	1.00371	1.05109	0.0229161
TLE2	0.975352	0.954488	0.996672	0.0236924
FBXO44	0.939454	0.889746	0.991939	0.0243371
SENP1	1.11206	1.01269	1.22119	0.0261465
KCMF1	1.04926	1.00569	1.09472	0.026263
CYLD	0.903261	0.825225	0.988678	0.0273166
CDC20	1.00805	1.0009	1.01526	0.0273606
MAP3K3	0.931345	0.874174	0.992255	0.0277714
TRIM62	0.846581	0.729702	0.982182	0.0280104
UBL4A	1.01285	1.00135	1.02448	0.0284609
HERPUD1	0.987385	0.976231	0.998666	0.0285035
KCTD7	0.811756	0.672731	0.979511	0.0295582
WWP2	0.945536	0.898762	0.994744	0.0304999
RNF4	1.05721	1.00513	1.11197	0.0308779
UBE2T	1.00964	1.00082	1.01855	0.0321911
OTUD6B	1.06731	1.00523	1.13323	0.0331208
CUL4A	1.00205	1.00016	1.00394	0.0331906
FAF2	1.02834	1.00203	1.05533	0.034541
TRIM22	0.979107	0.960048	0.998544	0.0352705
SENP8	0.588975	0.359616	0.964617	0.0354586
NCF4	0.97525	0.952733	0.998299	0.0354849
N4BP2	1.0748	1.00451	1.15	0.0365867
UBE2G1	1.03465	1.00207	1.06829	0.0369479
ANAPC2	0.942379	0.891211	0.996485	0.0371989
FANCD2	1.1277	1.00626	1.2638	0.0387044
RBCK1	1.01152	1.00056	1.02261	0.0393523
EIF3H	1.00851	1.00037	1.01671	0.0404601
SIAH2	1.027	1.00097	1.05371	0.041947
RING1	0.983524	0.967869	0.999433	0.0424358
RNF180	0.839822	0.708983	0.994807	0.0433612
CDC27	1.04545	1.00114	1.09172	0.0442834
AP1G2	0.965238	0.932362	0.999273	0.0453821
RWDD3	0.841553	0.710538	0.996725	0.0457218
PSMD7	1.0148	1.00026	1.02954	0.0459938
ANAPC4	0.897555	0.806238	0.999214	0.0483454
REV1	0.909603	0.827826	0.99946	0.0487004
WSB1	0.993747	0.987555	0.999977	0.0491608
PELI1	0.982536	0.965399	0.999978	0.0497111
BIRC2	1.02704	0.999976	1.05483	0.0502042
UBE2Z	1.02283	0.999976	1.0462	0.0502427
FANCL	1.04535	0.999923	1.09285	0.0503974
ATG12	1.09479	0.999604	1.19905	0.0510067
INPPL1	0.987167	0.974418	1.00008	0.0514862
ZNRF3	0.0124515	0.000149481	1.03719	0.051922
RFFL	1.06341	0.999467	1.13144	0.0520022
UBASH3A	0.816287	0.664419	1.00287	0.0532737
NOD2	0.808738	0.651012	1.00468	0.0551348
POC1B	1.07058	0.998041	1.1484	0.0567544
UBASH3B	1.10821	0.996666	1.23223	0.0576617
HERC1	0.896755	0.801307	1.00357	0.0577164
RNF144B	0.962291	0.924819	1.00128	0.0578532
RFWD3	1.04861	0.998343	1.10142	0.0582488
SOCS1	0.96943	0.938566	1.00131	0.0600102
PSEN1	1.04945	0.997738	1.10385	0.0611893
RNF166	0.936358	0.873711	1.0035	0.0627193
CBLC	1.00943	0.99949	1.01947	0.0630399
WDTC1	0.972806	0.944891	1.00155	0.0634584
MID1	1.06241	0.996512	1.13266	0.0638787
CRBN	0.896265	0.798127	1.00647	0.0641727
TRIM73	0.0174596	0.000239931	1.27052	0.0642403
AMFR	1.01465	0.999139	1.03039	0.0642605
GGA1	0.951293	0.901881	1.00341	0.0665367
PPARG	1.02492	0.998309	1.05223	0.0666799
STAM	1.04013	0.997237	1.08488	0.0670709
USP54	0.955869	0.910742	1.00323	0.0673711
SENP7	0.881733	0.770406	1.00915	0.067588
WWP1	1.03156	0.997725	1.06653	0.0678335
CORO7	0.838624	0.694006	1.01338	0.0683992
KAT2B	0.929684	0.859553	1.00554	0.0684606
GABARAPL1	1.0077	0.999397	1.01608	0.0692084
G2E3	1.053	0.995529	1.11379	0.0713146
SPSB4	1.26441	0.979773	1.63173	0.0713995
RNF125	0.835788	0.687436	1.01615	0.0719814
PPP2CA	1.02181	0.998036	1.04615	0.0724562
HECTD3	0.961433	0.920959	1.00369	0.0730844
UBQLN1	1.0242	0.997636	1.05146	0.0745226
BAP1	0.964224	0.926266	1.00374	0.07542
RNF10	1.01739	0.998211	1.03694	0.0758064
ATG10	1.20029	0.979943	1.47019	0.0777017
MIB2	0.936541	0.870561	1.00752	0.0785871
TRIM2	0.983899	0.966172	1.00195	0.0801734
DTX3	0.975583	0.948891	1.00303	0.0807162
RAG1	1.39026	0.959194	2.01504	0.0818667
USP19	0.957811	0.912197	1.00571	0.0833766
UBE2L3	1.01314	0.998267	1.02824	0.0836186
ASB4	1.09835	0.98758	1.22154	0.0837135
PCGF1	0.944791	0.88586	1.00764	0.0839385
SENP2	1.04653	0.993602	1.10227	0.0858779
USP10	1.03025	0.99567	1.06604	0.0871042
UBTD2	1.0317	0.995411	1.06932	0.087596
MGRN1	0.977396	0.95202	1.00345	0.0884712
UBLCP1	1.01986	0.997007	1.04323	0.0889932
UBE2L6	1.00376	0.999384	1.00815	0.0922729
RNF139	1.01369	0.997719	1.02991	0.0933338
RNF113A	0.964538	0.924694	1.0061	0.0934464
UHRF2	1.05236	0.990794	1.11775	0.0970621
UBE2E2	1.02911	0.99478	1.06463	0.0973924
TRIP12	1.0222	0.995996	1.04909	0.097492
TRIM11	1.07903	0.986082	1.18073	0.0979256
SQSTM1	0.996878	0.993181	1.00059	0.0989959
RHOBTB2	0.991155	0.980742	1.00168	0.0992056
DCUN1D2	1.01226	0.997698	1.02704	0.0992771
PDLIM2	0.875208	0.746722	1.0258	0.0998692
USP51	0.82639	0.657941	1.03797	0.101093
TRAF2	1.02464	0.994931	1.05524	0.104915
KATNB1	0.938174	0.868153	1.01384	0.106831
UBAP2	1.0653	0.986459	1.15045	0.106862
DDB1	1.02006	0.995721	1.045	0.106963
TRIM17	1.04258	0.990834	1.09703	0.108401
MAP3K1	0.944744	0.881258	1.0128	0.109264
UBA6	1.04543	0.990011	1.10395	0.109887
FBXO31	0.916151	0.822865	1.02001	0.109972
RNF26	1.01357	0.996936	1.03048	0.110386
DDX58	1.01651	0.996258	1.03717	0.110765
MARK2	1.0233	0.994441	1.053	0.114551
DCAF11	0.967181	0.927772	1.00826	0.115905
FBXO28	1.03151	0.992375	1.07219	0.115919
GGA3	0.95721	0.906312	1.01097	0.11671
LCK	0.966967	0.927193	1.00845	0.117018
MUL1	1.02371	0.994119	1.05418	0.117392
FBXO25	0.904613	0.797914	1.02558	0.117461
TRIM24	0.960058	0.912232	1.01039	0.117942
RNF181	0.996415	0.991937	1.00091	0.118167
WDR59	0.924412	0.837178	1.02074	0.120153
SIK1	1.05384	0.98627	1.12604	0.120885
TRIM26	0.976769	0.948113	1.00629	0.121811
RASD2	1.0139	0.996182	1.03192	0.124888
KCTD11	1.03565	0.990007	1.08339	0.127706
KLHL9	0.95496	0.899898	1.01339	0.128265
SOCS7	0.939893	0.867606	1.0182	0.128966
ZFAND5	0.99115	0.979828	1.0026	0.129398
RNF146	0.958137	0.905719	1.01359	0.136284
DCAF15	0.970325	0.932523	1.00966	0.137335
USP49	0.858112	0.700569	1.05108	0.139258
FBXL14	1.03871	0.987565	1.09251	0.140411
PCGF6	1.07822	0.975316	1.19198	0.141132
USP5	1.01083	0.996329	1.02554	0.144014
SPOP	0.956952	0.902025	1.01522	0.144562
SH3KBP1	1.01369	0.995312	1.03241	0.145214
NEURL2	1.26771	0.9193	1.74818	0.14796
UBXN7	1.04345	0.984799	1.10559	0.149588
HLTF	1.01752	0.993659	1.04196	0.151393
TRIM74	0.232522	0.0313921	1.72229	0.153339
KLHL20	0.936637	0.855702	1.02523	0.155707
DTX1	1.06871	0.974886	1.17156	0.156358
UBE2C	1.00281	0.998911	1.00673	0.157876
ANAPC1	1.12901	0.952879	1.33771	0.160855
DCAF17	1.11377	0.956591	1.29678	0.165074
ABTB1	0.951055	0.885877	1.02103	0.165922
YOD1	1.04333	0.982305	1.10815	0.167781
FBXO22	1.10877	0.956496	1.28528	0.170735
EPS15L1	0.91607	0.807449	1.0393	0.173409
BRCA1	1.05968	0.974827	1.15192	0.173436
UBE2E1	1.0122	0.994597	1.03011	0.175519
HERC4	1.07486	0.967778	1.19378	0.177581
BRSK2	0.794163	0.567498	1.11136	0.178897
LRRC41	0.969142	0.925513	1.01483	0.182293
JOSD2	1.01953	0.990858	1.04903	0.183868
VCP	1.00504	0.997597	1.01254	0.184967
NHLRC1	0.94032	0.858023	1.03051	0.187893
RNF185	0.960813	0.905238	1.0198	0.188513
KLHL11	0.868437	0.7037	1.07174	0.188716
TAF5	1.09803	0.95487	1.26266	0.189496
RNF2	1.02921	0.985661	1.07469	0.191796
PML	1.02282	0.988731	1.05808	0.192021
SKP2	1.01115	0.994436	1.02814	0.192327
CCNF	1.04308	0.978901	1.11147	0.192977
LRSAM1	0.955813	0.892819	1.02325	0.193872
RNFT1	0.957736	0.89725	1.0223	0.1945
WDR12	1.07034	0.965778	1.18622	0.194956
FBXO32	1.01118	0.994254	1.0284	0.196721
DCAF4	0.909091	0.786387	1.05094	0.19763
UBA5	1.05219	0.973753	1.13694	0.198087
USP44	0.89656	0.759135	1.05886	0.198365
NOSIP	1.02386	0.987726	1.06131	0.198373
UBE2J1	0.988281	0.970668	1.00621	0.198837
TRIM35	0.918096	0.805066	1.04699	0.202362
ZFP91	1.02018	0.989297	1.05203	0.202711
PRKCI	1.01102	0.994077	1.02824	0.203786
PSMD14	1.0196	0.989474	1.05064	0.204642
WDR5	1.02109	0.988596	1.05464	0.205953
TOLLIP	0.972208	0.930579	1.0157	0.206843
ING4	0.976918	0.942063	1.01306	0.207738
UBE3B	1.07447	0.960737	1.20166	0.208295
DCAF13	1.0286	0.984325	1.07487	0.20904
NEDD4L	0.98027	0.95024	1.01125	0.209354
ASB12	2.22863	0.632783	7.84912	0.212194
USP33	0.970713	0.926283	1.01728	0.213702
ANKRD13D	0.96423	0.91041	1.02123	0.213865
RNF31	0.947301	0.869012	1.03264	0.218652
RAD18	1.09503	0.946185	1.26728	0.223282
USP40	1.03422	0.97959	1.0919	0.224273
SUMO2	1.00584	0.99644	1.01532	0.224288
OASL	1.01707	0.989664	1.04524	0.224557
MARK4	1.03653	0.978101	1.09845	0.225507
FBXL19	1.02628	0.984011	1.07036	0.226749
BAG1	1.01111	0.993086	1.02947	0.228562
RNF123	0.919809	0.802141	1.05474	0.231346
USP46	1.10431	0.938506	1.2994	0.231953
KLHL21	0.970015	0.922731	1.01972	0.232489
EIF3F	1.02291	0.985569	1.06166	0.232548
RNF121	1.03374	0.978882	1.09167	0.232967
SUMO3	1.00427	0.997228	1.01136	0.235433
KCTD6	0.92372	0.810076	1.05331	0.236178
CUL2	1.02903	0.981233	1.07916	0.238288
USP18	1.01723	0.988697	1.0466	0.239207
FBXO33	0.960735	0.898615	1.02715	0.240174
UBE2D3	1.01266	0.991579	1.03419	0.241183
RNF182	1.06507	0.958496	1.1835	0.241211
DTX3L	1.00907	0.993886	1.02449	0.243119
SPSB2	0.988079	0.968244	1.00832	0.246395
USP3	0.951986	0.875854	1.03474	0.247262
ASB6	0.95541	0.884297	1.03224	0.247735
UBE2W	0.97286	0.928446	1.0194	0.248469
TNFAIP1	1.01507	0.989565	1.04123	0.249302
DCAF6	0.978592	0.943101	1.01542	0.250913
MED8	0.984898	0.959603	1.01086	0.251672
FBXL20	0.942637	0.851954	1.04297	0.252346
RNF208	0.983029	0.954633	1.01227	0.252409
DCUN1D5	1.01121	0.992085	1.0307	0.252548
MALT1	0.94839	0.865777	1.03889	0.25448
USP27X	0.976381	0.936855	1.01757	0.256932
USP6	0.201215	0.0125482	3.22656	0.257407
TRAF7	1.01042	0.99242	1.02874	0.2584
PCGF2	0.989626	0.971856	1.00772	0.259309
USP21	0.976412	0.936722	1.01778	0.25957
UBR2	0.962176	0.899791	1.02889	0.259582
COPS6	1.00413	0.996949	1.01137	0.26029
DZIP3	0.950411	0.869111	1.03932	0.264963
RNF122	0.972966	0.927091	1.02111	0.266057
KLHL17	0.96068	0.894779	1.03143	0.26858
TRIM65	0.972704	0.926006	1.02176	0.27023
LRR1	1.02556	0.98056	1.07262	0.270278
RNF217	1.05506	0.958773	1.16102	0.272327
SYVN1	0.9891	0.96992	1.00866	0.272633
BARD1	1.04756	0.96393	1.13845	0.273701
PRPF19	1.00477	0.996219	1.01339	0.275253
POLK	0.924642	0.802099	1.06591	0.280098
CADPS2	0.985219	0.958937	1.01222	0.280395
MINDY4	0.713262	0.385685	1.31906	0.281397
ANKRD13B	1.04834	0.961617	1.14287	0.283938
FEM1B	1.02322	0.981005	1.06726	0.285579
KCTD5	1.01044	0.99134	1.02991	0.286136
UBAP1	0.994109	0.983311	1.00503	0.288993
HECW1	1.63973	0.657149	4.09149	0.289132
FBXW2	0.964089	0.900994	1.0316	0.289595
IRF2BP1	1.01211	0.989727	1.03499	0.291501
RCBTB1	0.967622	0.909686	1.02925	0.296114
UBE2N	1.0138	0.988063	1.0402	0.296253
USP30	0.912391	0.768177	1.08368	0.29626
USP13	1.02936	0.974795	1.08699	0.297692
UBE2H	1.00655	0.994232	1.01901	0.29882
USP35	0.922422	0.791207	1.0754	0.302317
TBL1XR1	1.01068	0.990464	1.0313	0.302869
PARP11	0.902313	0.741861	1.09747	0.303496
SIAH1	0.907496	0.754242	1.09189	0.303723
GCH1	1.0131	0.988228	1.03859	0.304823
UBXN4	1.00774	0.992991	1.0227	0.30549
UCHL1	1.00113	0.998967	1.0033	0.305654
DCAF1	0.95605	0.87717	1.04202	0.306303
WDR53	1.02727	0.975398	1.08189	0.308852
FBXL12	0.950865	0.862851	1.04786	0.309314
FBXO4	0.967732	0.908367	1.03098	0.309872
CUL7	0.986936	0.962194	1.01231	0.31001
UBE2O	0.974086	0.925807	1.02488	0.311375
SOCS3	0.998262	0.994897	1.00164	0.312643
CDC16	1.01559	0.985282	1.04683	0.316964
ISG15	1.00053	0.999494	1.00156	0.317071
BAG6	0.995879	0.987852	1.00397	0.317362
CDC23	1.03669	0.965785	1.11281	0.318821
SOCS5	0.960492	0.886946	1.04014	0.321305
OPTN	1.00958	0.990731	1.02878	0.321515
FBXO2	0.993139	0.979623	1.00684	0.324798
USP38	0.959875	0.884477	1.0417	0.326508
UBE3A	1.03541	0.965746	1.11011	0.327456
UBE2F	1.03037	0.970353	1.0941	0.328529
EPN3	1.02228	0.97793	1.06865	0.330148
RNF128	1.00744	0.992453	1.02265	0.332403
UBXN6	0.985704	0.957405	1.01484	0.33265
TRIM68	0.977898	0.934598	1.0232	0.333416
FBXW4	0.985366	0.956284	1.01533	0.334793
RAD23A	1.00535	0.994336	1.01649	0.342223
RNF41	0.969541	0.908137	1.0351	0.354114
UBXN2A	1.05668	0.939981	1.18786	0.355842
USP36	0.968895	0.905099	1.03719	0.363192
PHRF1	1.02116	0.976049	1.06837	0.363649
TRIM23	0.94848	0.846002	1.06337	0.364567
TNIP1	1.00679	0.992146	1.02165	0.365351
HGS	1.01697	0.98054	1.05475	0.365989
PSMD4	1.00285	0.996656	1.00908	0.36792
FBXW5	1.00413	0.995165	1.01317	0.367989
GABARAP	0.990975	0.971542	1.0108	0.369629
ERCC6	1.12754	0.867185	1.46606	0.370187
TAB3	0.945963	0.837413	1.06858	0.371698
RNF126	1.01827	0.978136	1.06004	0.377567
FBXO30	1.06688	0.923988	1.23186	0.377572
CUL1	1.01281	0.984564	1.04187	0.377728
MIB1	1.01774	0.978652	1.0584	0.378797
BRAP	1.04099	0.951893	1.13842	0.378889
RNF5	0.995945	0.986945	1.00503	0.380351
EP300	1.01604	0.980429	1.05294	0.382069
USP37	1.08939	0.898781	1.32042	0.382943
TRIM47	1.00739	0.990808	1.02425	0.384594
CNOT4	0.932536	0.796595	1.09168	0.384925
MAP2K5	1.08416	0.902879	1.30184	0.386724
SPSB1	0.992023	0.97419	1.01018	0.386819
FBXO15	0.83338	0.551156	1.26012	0.387597
RNF19A	0.994642	0.98257	1.00686	0.388493
BRCC3	1.01564	0.980425	1.05213	0.388655
TAB2	1.0121	0.984758	1.04021	0.389316
MNAT1	1.03247	0.959692	1.11076	0.3916
PDZRN3	1.0501	0.938921	1.17444	0.391904
KLHL2	1.01762	0.977665	1.0592	0.39277
FXN	0.919562	0.758415	1.11495	0.393622
DCAF5	0.977902	0.92855	1.02988	0.397683
RNF24	0.978743	0.931202	1.02871	0.397695
CREBBP	0.978554	0.930378	1.02923	0.399993
EPN2	0.965692	0.890078	1.04773	0.401359
LATS1	1.04001	0.948511	1.14034	0.403747
RNF25	0.977945	0.927488	1.03115	0.409291
PELI3	0.947889	0.834597	1.07656	0.409905
SMU1	1.0235	0.968492	1.08163	0.409912
ANAPC13	1.00895	0.987624	1.03074	0.413619
TAX1BP1	1.00557	0.992265	1.01905	0.413812
TRIM9	1.05391	0.92899	1.19563	0.414665
PIAS2	0.910196	0.725899	1.14128	0.414998
USP2	0.943505	0.820064	1.08553	0.416294
DTX4	0.993806	0.978858	1.00898	0.421698
TMEM129	0.990434	0.967456	1.01396	0.42222
PHIP	0.974376	0.914239	1.03847	0.424505
MINDY2	1.03509	0.950881	1.12675	0.425702
RBBP5	1.02364	0.966395	1.08428	0.426139
UBE2D2	1.01013	0.985301	1.0356	0.427207
PEX12	1.05326	0.92611	1.19786	0.429224
HECTD2	1.10864	0.856679	1.43469	0.433045
PLAA	1.02047	0.96992	1.07364	0.434443
IFIH1	1.00727	0.989109	1.02577	0.435035
RNF138	0.982081	0.938433	1.02776	0.435661
EPS15	0.979461	0.929664	1.03192	0.435663
RNF19B	0.993138	0.976093	1.01048	0.435684
RNF115	0.965067	0.882178	1.05574	0.437714
OTUD7A	0.483331	0.0769469	3.03597	0.43806
HERC3	1.02374	0.964703	1.08639	0.438805
RNF38	0.977956	0.923896	1.03518	0.442323
TNK2	0.977607	0.922644	1.03584	0.443009
NPLOC4	1.00948	0.985418	1.03413	0.44336
E4F1	0.971028	0.900691	1.04686	0.44348
CUL3	1.03412	0.948737	1.12718	0.445443
TRIM31	1.0036	0.994371	1.01291	0.445824
DTX2	1.0099	0.984415	1.03605	0.449923
OSTM1	0.978816	0.925687	1.03499	0.452053
TSG101	1.0093	0.985051	1.03415	0.45565
KCTD13	0.9718	0.901405	1.04769	0.45592
PARD6A	0.981533	0.934572	1.03085	0.45619
RNF7	1.00719	0.988379	1.02635	0.456495
SNRNP40	1.01343	0.978313	1.04981	0.458434
RNF14	1.01631	0.973509	1.06098	0.461217
MID2	0.958885	0.857485	1.07228	0.461589
UBQLN2	0.987887	0.956282	1.02054	0.462574
AMPH	0.926173	0.754408	1.13705	0.463679
ATG16L1	1.02579	0.957729	1.09868	0.467315
RNF220	0.969074	0.89033	1.05478	0.46753
OTUD1	0.97916	0.924891	1.03661	0.469124
TRIM63	0.784678	0.406088	1.51622	0.470602
BCL6B	0.971144	0.895821	1.0528	0.477192
TRIM33	1.01907	0.967211	1.07371	0.478366
MYSM1	0.972036	0.898698	1.05136	0.478558
VHL	0.984187	0.941723	1.02857	0.47873
USP25	1.01863	0.967728	1.07221	0.480388
ERCC8	1.08011	0.870893	1.3396	0.482955
TBL1X	1.01311	0.976652	1.05092	0.486168
RNF135	1.01736	0.969146	1.06798	0.487141
DCAF12	0.994411	0.978787	1.01028	0.487919
WDR5B	0.957763	0.847501	1.08237	0.489221
TLE3	0.979196	0.922109	1.03982	0.49272
USP16	0.977655	0.916433	1.04297	0.493388
USP39	0.990313	0.963052	1.01835	0.494319
TDRD3	1.05962	0.895542	1.25377	0.499879
USP15	1.04911	0.912215	1.20655	0.501562
SDCBP	1.00249	0.995226	1.00982	0.502269
TRPC4AP	1.00486	0.990716	1.0192	0.50292
USP9X	1.01183	0.977518	1.04734	0.504128
RNF150	0.94406	0.796284	1.11926	0.507473
MKRN1	0.99164	0.967303	1.01659	0.507875
UBQLN4	0.993485	0.974443	1.0129	0.508007
FBXO7	0.982337	0.931777	1.03564	0.508605
UBA1	1.00228	0.995521	1.00908	0.509898
BIRC7	0.976536	0.909743	1.04823	0.511277
SENP5	1.02156	0.9584	1.08888	0.512421
PSEN2	0.981805	0.928967	1.03765	0.51533
OTUB1	1.00663	0.98673	1.02692	0.51675
PEX2	0.992149	0.968568	1.01631	0.520756
BIRC6	0.981648	0.927434	1.03903	0.522803
RCHY1	0.961796	0.852703	1.08485	0.525978
HERC6	1.01456	0.969657	1.06155	0.53136
TRIM8	1.00187	0.995988	1.0078	0.533417
WDR82	1.00832	0.982314	1.03502	0.534124
WDR48	0.969254	0.877451	1.07066	0.538484
CDC26	0.971661	0.886445	1.06507	0.53931
NSMCE1	1.00931	0.979689	1.03984	0.541901
STAMBP	1.02742	0.941722	1.12092	0.542666
RNF144A	1.01628	0.964552	1.07078	0.544595
NSFL1C	1.01089	0.976065	1.04696	0.544766
USP47	1.01943	0.957878	1.08493	0.544802
TRIM4	0.984012	0.933868	1.03685	0.545877
MDM4	0.982808	0.928979	1.03976	0.546227
BTRC	1.03848	0.918363	1.17432	0.547113
USP48	0.979952	0.917211	1.04698	0.548574
TRIM44	1.01337	0.970188	1.05848	0.54995
TAF1D	1.01077	0.97569	1.04711	0.552232
KLHL13	0.935768	0.751715	1.16489	0.552434
PCGF3	1.01251	0.971461	1.0553	0.55597
COPS5	1.01135	0.973999	1.05012	0.556746
WRNIP1	0.991785	0.96482	1.0195	0.557516
TRAF5	0.977661	0.906211	1.05474	0.559573
TRAF3	1.02363	0.94606	1.10755	0.561383
IRF2BPL	0.994563	0.976373	1.01309	0.562631
TRIM46	0.965199	0.855635	1.08879	0.564496
ASB11	0.93882	0.756354	1.1653	0.566953
UIMC1	1.03453	0.920975	1.16209	0.567134
PIPSL	0.819989	0.415042	1.62003	0.567817
POLH	0.974591	0.890945	1.06609	0.574013
PJA2	0.995261	0.978845	1.01195	0.575567
HDAC6	0.985323	0.935005	1.03835	0.580353
RNF111	0.9698	0.869673	1.08145	0.581255
TRIM54	0.976275	0.896259	1.06343	0.582097
NCK2	1.00586	0.985019	1.02715	0.584268
USPL1	0.965923	0.852691	1.09419	0.585761
TRIM50	0.794885	0.346004	1.82611	0.588548
UBOX5	0.958824	0.822083	1.11831	0.592232
PPIL2	0.987397	0.942482	1.03445	0.593382
NUP43	1.01531	0.960214	1.07358	0.593433
TOPORS	1.01403	0.963249	1.0675	0.594965
KLHL3	0.895898	0.597345	1.34367	0.595033
ATG3	0.980303	0.910906	1.05499	0.595378
SENP6	0.980326	0.910904	1.05504	0.595954
UBE2D4	0.97721	0.897137	1.06443	0.597143
NAE1	0.985813	0.934738	1.03968	0.598612
FBXO27	1.01076	0.971151	1.05199	0.599647
RAB40C	0.994622	0.974606	1.01505	0.603103
NACC1	0.995456	0.978084	1.01314	0.612098
DNAJB2	0.993882	0.970513	1.01781	0.613179
USP45	1.04318	0.885275	1.22925	0.613691
UFSP1	0.976427	0.889799	1.07149	0.614778
FAAP20	0.980144	0.906327	1.05997	0.615644
RNF13	0.994132	0.971546	1.01724	0.615688
FBXL5	0.99482	0.974827	1.01522	0.616084
NFX1	0.984495	0.925583	1.04716	0.619643
HUWE1	1.00477	0.985691	1.02423	0.626404
SUMO1	1.0022	0.993306	1.01118	0.628683
KBTBD7	1.03859	0.890755	1.21097	0.628854
VPS36	1.01175	0.96494	1.06082	0.62898
USP24	0.984476	0.923851	1.04908	0.629466
UBE3D	0.872905	0.499232	1.52627	0.633502
PPARA	0.962144	0.819712	1.12933	0.636853
HERC5	1.01478	0.954099	1.07933	0.640888
SOCS2	0.990108	0.949531	1.03242	0.6415
ESR1	0.976319	0.882292	1.08037	0.642761
RNF11	0.996329	0.98089	1.01201	0.644353
FBXL4	1.02815	0.913332	1.15739	0.645929
RNF114	0.994556	0.971625	1.01803	0.646491
RHOBTB1	0.99152	0.956072	1.02828	0.64661
TRIM37	1.01101	0.964668	1.05957	0.647487
OTUD3	0.976061	0.878979	1.08386	0.650319
PELI2	0.984951	0.922165	1.05201	0.651839
USP22	1.00292	0.990292	1.01571	0.652023
KCTD21	0.973716	0.865794	1.09509	0.656747
ANAPC10	0.966467	0.8312	1.12375	0.657496
NSMCE2	1.00676	0.977193	1.03722	0.657852
CUEDC2	1.00368	0.987488	1.02014	0.657889
PARD6B	0.985809	0.925323	1.05025	0.658198
ZRANB3	1.09368	0.734863	1.62771	0.658911
SH3RF3	1.02673	0.913046	1.15457	0.659505
SART1	1.00491	0.983227	1.02707	0.659829
DCAF10	1.01639	0.944851	1.09336	0.662348
OTUD4	1.01388	0.953029	1.07861	0.66248
RNF8	0.963937	0.816557	1.13792	0.664403
UBE2G2	0.992396	0.95861	1.02737	0.665827
NBR1	1.0054	0.980985	1.03043	0.667477
MINDY1	0.991808	0.955221	1.0298	0.667974
WDR26	1.0071	0.975055	1.0402	0.668075
OTUD5	0.996046	0.978156	1.01426	0.668353
HECW2	0.97033	0.845363	1.11377	0.668527
UBR1	1.01682	0.941996	1.09759	0.66886
MAP1LC3A	0.994913	0.971906	1.01846	0.669213
UBD	1.00131	0.995179	1.00748	0.67639
KDM2B	0.966465	0.823091	1.13481	0.677168
LTN1	1.01691	0.939529	1.10066	0.677976
USP43	1.01791	0.935208	1.10793	0.681359
ASB7	1.02924	0.896784	1.18126	0.68178
RPS27A	0.999536	0.997315	1.00176	0.682584
NEDD8	1.00411	0.984516	1.0241	0.683141
UBL7	0.996629	0.980528	1.01299	0.684456
TOM1	0.994219	0.966608	1.02262	0.686604
SENP3	1.01755	0.935073	1.1073	0.686638
SUMO4	0.891676	0.510479	1.55753	0.687027
CUL5	0.987269	0.926364	1.05218	0.693294
MAP1LC3C	0.991133	0.948051	1.03617	0.694459
USP42	1.02518	0.905532	1.16064	0.694493
STAM2	0.986098	0.919085	1.058	0.696612
ZC3HC1	1.01381	0.945355	1.08723	0.700564
ZNRF1	0.985478	0.914549	1.06191	0.701089
RNF103	1.01347	0.946477	1.0852	0.701428
RC3H1	0.98109	0.889561	1.08204	0.702411
TRIM13	0.981074	0.887889	1.08404	0.707487
BFAR	0.997117	0.982126	1.01234	0.708732
UBAP2L	0.996824	0.980156	1.01377	0.711525
TRAF6	0.966392	0.805817	1.15897	0.712334
MDM2	1.00218	0.990553	1.01395	0.714428
PIAS3	1.00469	0.979558	1.03047	0.717212
VCPIP1	1.01274	0.945454	1.08481	0.718198
UBE2Q1	1.00313	0.986155	1.0204	0.719753
TNFAIP3	1.00303	0.986575	1.01976	0.719834
USP28	1.00775	0.965972	1.05133	0.720842
MYCBP2	0.986546	0.915548	1.06305	0.722238
SIK3	0.981724	0.885154	1.08883	0.726995
RBX1	1.00272	0.987476	1.0182	0.728019
NLE1	1.01578	0.92972	1.1098	0.728924
CCNB1IP1	0.995905	0.97289	1.01946	0.730844
UFC1	1.00131	0.993713	1.00897	0.735944
ZMIZ2	0.997617	0.983873	1.01155	0.73604
TOM1L1	0.989968	0.933388	1.04998	0.737025
DNAJC2	0.9888	0.92584	1.05604	0.737223
SOCS4	1.01198	0.943683	1.08522	0.738347
FBXW11	0.994082	0.959735	1.02966	0.740749
CIAO1	0.994828	0.964563	1.02604	0.742208
ASB9	1.00721	0.964416	1.05189	0.745817
KLHL7	1.01082	0.947126	1.0788	0.745896
ANAPC5	0.992253	0.946475	1.04025	0.746923
MIDN	1.00163	0.991734	1.01162	0.747959
RNF167	0.997349	0.981304	1.01366	0.748367
UBE2I	1.00742	0.962353	1.05459	0.751616
FBXO40	0.65853	0.0489499	8.85929	0.752757
TRIM45	0.97834	0.853504	1.12143	0.753206
TNIP3	1.01189	0.939429	1.08993	0.755256
RNF152	1.0299	0.855653	1.23963	0.755408
FAN1	0.97281	0.816335	1.15928	0.758007
GAN	1.02803	0.860742	1.22784	0.760296
RNF213	1.00246	0.986647	1.01853	0.76185
UBE3C	1.00566	0.96949	1.04318	0.762634
RHOBTB3	1.00274	0.985096	1.02069	0.762756
UBR5	1.00431	0.976558	1.03286	0.763382
CHFR	0.969758	0.793785	1.18474	0.763726
FBXO11	0.985828	0.897395	1.08297	0.765961
MAP3K5	0.994032	0.955607	1.034	0.766021
TMF1	0.992443	0.944066	1.0433	0.766061
ASB8	0.988297	0.914096	1.06852	0.767526
FBXL3	0.991285	0.935352	1.05056	0.767684
LNX1	1.01715	0.908155	1.13923	0.7687
UBE2V1	1.02072	0.890316	1.17022	0.768721
ANAPC7	1.00777	0.956937	1.06131	0.769422
FUS	1.00227	0.986988	1.01779	0.772358
IKBKG	0.974023	0.810956	1.16988	0.778282
TTC3	0.995678	0.965555	1.02674	0.782263
UBE2J2	0.994139	0.953376	1.03665	0.78319
TRIM71	1.01095	0.934555	1.0936	0.785816
FBXO42	0.979387	0.842288	1.1388	0.786624
OTUD7B	0.986447	0.892818	1.08989	0.788558
UFM1	1.00347	0.978371	1.02921	0.788804
GNB2	0.999349	0.99455	1.00417	0.790741
UBAC1	1.00474	0.969994	1.04074	0.792168
ANAPC11	1.00159	0.989764	1.01357	0.792766
UBE2Q2	0.996401	0.969423	1.02413	0.796829
USP32	1.00776	0.949439	1.06966	0.799422
MARK3	1.0082	0.946144	1.07433	0.801039
KLHL10	0.518284	0.00311059	86.3559	0.801193
SPRTN	1.02381	0.852383	1.22972	0.801284
ZMIZ1	1.00447	0.970183	1.03997	0.801326
ZNRF2	0.994223	0.949316	1.04125	0.805913
ING1	0.988617	0.901953	1.08361	0.806797
RNF133	0.906082	0.397237	2.06674	0.814658
PAFAH1B1	1.00362	0.973471	1.0347	0.816391
FBXL2	1.02858	0.808917	1.3079	0.818152
RNF216	1.00574	0.957736	1.05615	0.818584
CSTF1	0.991458	0.921298	1.06696	0.818808
RBBP6	0.991001	0.915159	1.07313	0.823892
RNF6	0.993016	0.932808	1.05711	0.826162
RACK1	1.0002	0.998447	1.00195	0.826586
ANKIB1	1.00327	0.974302	1.03309	0.82727
UFSP2	1.00872	0.933018	1.09057	0.827274
ITCH	1.00383	0.969955	1.03889	0.827281
RHBDD3	1.00399	0.96856	1.04071	0.82804
HECTD4	1.01186	0.909724	1.12546	0.82808
TRIM5	0.993165	0.933512	1.05663	0.828198
KLHL22	0.992079	0.923228	1.06606	0.828431
VPS41	1.00433	0.964703	1.04559	0.833252
RNF40	0.996536	0.964046	1.03012	0.837419
CBX4	0.99753	0.973857	1.02178	0.840067
RNF141	1.00395	0.96545	1.04399	0.843255
UBE4B	1.00405	0.964024	1.04574	0.845589
UBE4A	1.00485	0.957082	1.055	0.845617
UBE2B	0.997493	0.972572	1.02305	0.845849
FBXL15	1.0057	0.949496	1.06523	0.846381
STUB1	0.997654	0.974214	1.02166	0.84646
DCAF16	1.00369	0.966686	1.04211	0.847641
DCUN1D3	0.990772	0.900629	1.08994	0.848931
FBXL17	0.988561	0.878186	1.11281	0.848951
RNF187	1.00112	0.989678	1.01269	0.849099
RNF20	1.00473	0.95549	1.05652	0.853857
FBXO3	0.986483	0.852902	1.14099	0.854552
MINDY3	0.994076	0.932507	1.05971	0.855466
EED	0.988618	0.868745	1.12503	0.862198
TRIM25	1.00399	0.959381	1.05068	0.863532
DDB2	1.00543	0.943611	1.07129	0.867209
RICTOR	1.00487	0.948956	1.06409	0.867813
HACE1	1.02119	0.797251	1.30804	0.868128
MAP1LC3B	0.997953	0.97397	1.02253	0.868879
KLHL12	0.997375	0.966278	1.02947	0.870826
RC3H2	0.994092	0.923675	1.06988	0.874396
TRIM32	0.992356	0.900292	1.09383	0.877235
FBXO10	1.02508	0.748249	1.40432	0.877448
UFL1	1.00375	0.956927	1.05286	0.877949
RNF43	0.997721	0.968483	1.02784	0.880479
TRIM72	0.988143	0.843602	1.15745	0.882479
SLX4	0.987197	0.829072	1.17548	0.884967
TRIM3	1.01073	0.874511	1.16818	0.88507
FZR1	1.00432	0.947216	1.06487	0.885257
BIN1	1.00368	0.954479	1.05542	0.886052
SMURF1	0.99839	0.976531	1.02074	0.88659
CBLB	0.993343	0.903388	1.09225	0.890302
FBXW10	0.9484	0.44408	2.02545	0.891151
RNF34	0.995504	0.931162	1.06429	0.894835
SF3A1	1.00147	0.979206	1.02425	0.897839
PARD6G	1.0077	0.895176	1.13436	0.899009
PIAS4	0.994744	0.915612	1.08072	0.900835
FBXW8	1.00766	0.893225	1.13675	0.901294
RNF170	1.00332	0.951961	1.05746	0.901543
DCAF7	0.998825	0.97977	1.01825	0.90479
AHR	0.999695	0.994604	1.00481	0.906682
SMURF2	1.00144	0.976044	1.02749	0.912733
ATXN3	1.0227	0.667492	1.56692	0.917889
FBXO6	0.999094	0.981789	1.0167	0.919013
TRAIP	1.00691	0.880315	1.15171	0.919976
PEX10	1.00446	0.919262	1.09755	0.921671
USP53	1.0038	0.929648	1.08386	0.922905
RBBP4	0.998944	0.976959	1.02142	0.925889
MAP3K2	1.00273	0.946656	1.06213	0.925906
HERC2	1.00532	0.897774	1.12576	0.926707
PIAS1	0.994702	0.887291	1.11511	0.927399
KLHL41	1.00587	0.884182	1.1443	0.929149
AMBRA1	0.996164	0.912471	1.08753	0.931597
ARNT	0.998497	0.964652	1.03353	0.931858
KMT2A	0.996387	0.914115	1.08606	0.934391
AREL1	0.997812	0.946804	1.05157	0.934783
OTUB2	1.00837	0.825808	1.23129	0.934815
USP8	0.993016	0.83603	1.17948	0.936375
MARK1	1.00306	0.930229	1.0816	0.936647
HOXB4	0.99754	0.938264	1.06056	0.937197
WDR61	1.00227	0.94493	1.06308	0.93999
NUB1	0.99897	0.972216	1.02646	0.940685
FBXW7	1.00431	0.893646	1.12868	0.94245
TRIM41	0.995891	0.886272	1.11907	0.944823
NEURL1B	1.00059	0.983267	1.01821	0.947454
KMT2B	0.998556	0.954903	1.0442	0.949466
USP34	1.00193	0.941111	1.06668	0.951905
USP11	0.999435	0.980882	1.01834	0.952883
HECTD1	1.00075	0.973663	1.02859	0.957331
SHARPIN	0.99973	0.989847	1.00971	0.957449
USP12	0.998434	0.941237	1.05911	0.958465
MSL2	1.00162	0.941005	1.06614	0.959494
UBE2A	0.999372	0.974073	1.02533	0.961675
RYBP	0.998924	0.942004	1.05928	0.971311
UBA3	0.999443	0.967333	1.03262	0.973328
USP7	0.999461	0.967278	1.03271	0.974235
TRIM36	1.00207	0.88355	1.1365	0.974273
TRIM21	0.999614	0.975187	1.02465	0.975626
CBL	0.998903	0.921939	1.08229	0.978603
BRWD1	0.998942	0.923913	1.08006	0.978794
UBR4	1.00059	0.948293	1.05577	0.982878
PJA1	0.999632	0.966564	1.03383	0.982911
CDC34	0.999869	0.987864	1.01202	0.983034
CBLL1	1.00085	0.924015	1.08408	0.983277
UBXN1	1.00012	0.986672	1.01375	0.98608
UBXN8	1.00094	0.898276	1.11534	0.986421
FBXL6	1.00026	0.967532	1.0341	0.987666
ARIH1	0.999111	0.886414	1.12614	0.98838
UCHL3	1.00055	0.926221	1.08085	0.988825
XIAP	0.999683	0.955507	1.0459	0.989039
SH3RF1	0.999765	0.966459	1.03422	0.989165
RLIM	1.00032	0.951826	1.05128	0.989983
TRIM56	1.00024	0.957741	1.04462	0.991365
FAF1	1.00036	0.936048	1.0691	0.991422
TRAF3IP2	0.999395	0.893316	1.11807	0.991567
ZRANB1	1.00075	0.869804	1.15141	0.991644
SHPRH	1.00126	0.728753	1.37567	0.993801
FBXO8	0.999849	0.935402	1.06874	0.996464
AUP1	0.999993	0.992973	1.00706	0.998454
RANBP2	0.999982	0.961413	1.0401	0.999298
KEAP1	0.999994	0.978632	1.02182	0.999566
