# Supplementary material for: Identification of a ubiquitin-binding domain protein, CD2AP, in predicting the prognosis and treatment of lung adenocarcinoma
Source: Front Immunol. 2025 Dec 4;16:1726531. doi: 10.3389/fimmu.2025.1726531 (PMC12711811; doi:10.3389/fimmu.2025.1726531)
Supplement: Supplementary Table 5 — Marker genes for each cell in LUAD. [file Table5.xlsx]

## Sheet: Sheet1
Cell Type	Marker Genes
T_cells	CD3D, CD3E, TRAC, CD2
Epithelial_cells	EPCAM, KRT8, KRT18, CDH1
NK_cells	NCAM1, GNLY, NKG7, GZMB
Monocytes	CD14, LYZ, S100A8, S100A9
Macrophages	CD68, AIF1, CSF1R, CD163
Endothelial_cells	PECAM1, VWF, CDH5, ENG
Smooth_muscle_cells	ACTA2, MYH11, TAGLN, CNN1
B_cells	MS4A1, CD19, CD79A, PAX5
Plasma_cells	JCHAIN, IGHA1, IGLC2
Club_and_ciliated_cells	CAPS, CCDC78, FOXJ1
AT1_cells	CLDN18, AGER, RTKN2
Cancer_cells	MUC1, CXCL17, NAPSA
DCs	CD1C, LST1, CCL17
Mast_cells	CPA3, TPSB2, HPGDS
Classical Monocytes	CD14, CCR2, LY6C, CD93, CD64, CD11b, CD36
Nonclassical Monocytes	CD16, FCGR3A, CCR5, TREM2, CD86, IFITM1, IFITM2, IFITM3
Intermediate Monocytes	CD14, CD16, CCR5, IL7R, CD40, CD54
