# Supplementary material for: Identification of a ubiquitin-binding domain protein, CD2AP, in predicting the prognosis and treatment of lung adenocarcinoma
Source: Front Immunol. 2025 Dec 4;16:1726531. doi: 10.3389/fimmu.2025.1726531 (PMC12711811; doi:10.3389/fimmu.2025.1726531)
Supplement: Supplementary Table 6 — Drugs correlated with CD2AP obtained from the GDSC database. [file Table6.xlsx]

## Sheet: SheetName
symbol	drug	cor	fdr	entrez
CD2AP	A-770041	-0.226791	0.000493374	23607
CD2AP	CGP-082996	-0.179877	0.0110297	23607
CD2AP	Rapamycin	-0.166396	0.055394	23607
CD2AP	CGP-60474	-0.158704	0.0217785	23607
CD2AP	Z-LLNle-CHO	-0.158205	0.0130648	23607
CD2AP	dasatinib	-0.149838	0.0156497	23607
CD2AP	XAV939	-0.138866	0.000180418	23607
CD2AP	afatinib	-0.123313	0.000537566	23607
CD2AP	LY317615	-0.120592	0.00225945	23607
CD2AP	WH-4-023	-0.11968	0.088079	23607
CD2AP	A-443654	-0.11477	0.415442	23607
CD2AP	JW-7-52-1	-0.108591	0.199948	23607
CD2AP	PAC-1	-0.102826	0.00963398	23607
CD2AP	CMK	-0.10253	0.307054	23607
CD2AP	Cyclopamine	-0.101161	0.268613	23607
CD2AP	EKB-569	-0.101006	0.00816772	23607
CD2AP	Cetuximab	-0.0969156	0.0133711	23607
CD2AP	CP724714	-0.0867654	0.0588231	23607
CD2AP	Paclitaxel	-0.0851581	0.387295	23607
CD2AP	Bortezomib	-0.0847501	0.260319	23607
CD2AP	Saracatinib	-0.0841995	0.297774	23607
CD2AP	MG-132	-0.0835373	0.316014	23607
CD2AP	CAL-101	-0.0784856	0.0356522	23607
CD2AP	BI-2536	-0.077187	0.42972	23607
CD2AP	MS-275	-0.0754741	0.347464	23607
CD2AP	Lapatinib	-0.075226	0.240175	23607
CD2AP	Parthenolide	-0.0712839	0.473849	23607
CD2AP	GW843682X	-0.0681968	0.437274	23607
CD2AP	DMOG	-0.065358	0.135371	23607
CD2AP	ZSTK474	-0.064262	0.0813626	23607
CD2AP	MK-2206	-0.0632391	0.201991	23607
CD2AP	Gefitinib	-0.0616377	0.137108	23607
CD2AP	AKT inhibitor VIII	-0.0538511	0.232961	23607
CD2AP	TAK-715	-0.0522975	0.160895	23607
CD2AP	Erlotinib	-0.0517857	0.493449	23607
CD2AP	Salubrinal	-0.0514046	0.563221	23607
CD2AP	S-Trityl-L-cysteine	-0.0501991	0.56481	23607
CD2AP	Bosutinib	-0.0488886	0.353712	23607
CD2AP	Ruxolitinib	-0.0475846	0.344353	23607
CD2AP	GSK690693	-0.0473999	0.215961	23607
CD2AP	GW 441756	-0.0459853	0.792213	23607
CD2AP	GW-2580	-0.0448106	0.885192	23607
CD2AP	STF-62247	-0.0444811	0.283899	23607
CD2AP	KIN001-055	-0.0435258	0.48591	23607
CD2AP	AT-7519	-0.0430176	0.248794	23607
CD2AP	AS601245	-0.0423265	0.440333	23607
CD2AP	LAQ824	-0.0422224	0.306906	23607
CD2AP	Bicalutamide	-0.0415927	0.363878	23607
CD2AP	UNC1215	-0.0396875	0.446374	23607
CD2AP	Roscovitine	-0.0381278	0.844965	23607
CD2AP	IOX2	-0.0376312	0.530037	23607
CD2AP	GNF-2	-0.0364318	0.891224	23607
CD2AP	KIN001-102	-0.0363905	0.333288	23607
CD2AP	SGC0946	-0.0318425	0.579259	23607
CD2AP	Zibotentan	-0.0304283	0.92116	23607
CD2AP	AZD6482	-0.0291929	0.573658	23607
CD2AP	T0901317	-0.0263867	0.554174	23607
CD2AP	GSK1904529A	-0.0250021	0.622381	23607
CD2AP	NSC-207895	-0.0236533	0.639799	23607
CD2AP	Pyrimethamine	-0.0233186	0.865435	23607
CD2AP	GSK2126458	-0.0230885	0.573626	23607
CD2AP	KIN001-236	-0.0225889	0.578547	23607
CD2AP	KIN001-266	-0.0220542	0.67798	23607
CD2AP	GDC0941	-0.0199525	0.765826	23607
CD2AP	BMS-708163	-0.019755	0.658122	23607
CD2AP	TPCA-1	-0.0188851	0.627947	23607
CD2AP	Crizotinib	-0.0185639	0.923434	23607
CD2AP	BIRB 0796	-0.0184542	0.752695	23607
CD2AP	FMK	-0.0135372	0.874717	23607
CD2AP	JNK-9L	-0.0117835	0.871043	23607
CD2AP	CHIR-99021	-0.0116447	0.792622	23607
CD2AP	KIN001-260	-0.0109898	0.79204	23607
CD2AP	Bryostatin 1	-0.0109472	0.868263	23607
CD2AP	XMD11-85h	-0.0107574	0.965991	23607
CD2AP	FH535	-0.00984849	0.87096	23607
CD2AP	Y-39983	-0.00949153	0.828673	23607
CD2AP	Tipifarnib	-0.00913465	0.919593	23607
CD2AP	NG-25	-0.00882495	0.829423	23607
CD2AP	LFM-A13	-0.00879099	0.890853	23607
CD2AP	QL-XII-47	-0.00785553	0.869519	23607
CD2AP	WZ-1-84	-0.0076208	0.938245	23607
CD2AP	PIK-93	-0.00687694	0.866205	23607
CD2AP	KU-55933	-0.00665644	0.942072	23607
CD2AP	Epothilone B	-0.00501537	0.937393	23607
CD2AP	PHA-793887	-0.00465392	0.908928	23607
CD2AP	QL-XII-61	-0.0045663	0.958603	23607
CD2AP	FR-180204	-0.00428469	0.956427	23607
CD2AP	JNK Inhibitor VIII	-0.00345004	0.948898	23607
CD2AP	Tamoxifen	-0.00262279	0.988849	23607
CD2AP	CP466722	-0.00128947	0.975287	23607
CD2AP	Lenalidomide	0.000179277	0.998626	23607
CD2AP	TGX221	0.000836222	0.990871	23607
CD2AP	OSU-03012	0.00110557	0.987656	23607
CD2AP	Bleomycin	0.00124328	0.987974	23607
CD2AP	XMD8-92	0.00264278	0.986228	23607
CD2AP	CH5424802	0.0028094	0.973513	23607
CD2AP	TAE684	0.00291338	0.986999	23607
CD2AP	PF-4708671	0.00318524	0.985924	23607
CD2AP	Embelin	0.00318638	0.971262	23607
CD2AP	THZ-2-49	0.00324494	0.943109	23607
CD2AP	PD-0325901	0.0047051	0.920617	23607
CD2AP	BHG712	0.00564752	0.89331	23607
CD2AP	QS11	0.0100156	0.904082	23607
CD2AP	JQ12	0.0125567	0.850802	23607
CD2AP	XMD8-85	0.0133018	0.900543	23607
CD2AP	BMS-509744	0.0133626	0.906368	23607
CD2AP	I-BET-762	0.0138572	0.721791	23607
CD2AP	Mitomycin C	0.0145396	0.811935	23607
CD2AP	AZD8055	0.0150684	0.735377	23607
CD2AP	BIX02189	0.0152848	0.708395	23607
CD2AP	JW-7-24-1	0.0159414	0.690549	23607
CD2AP	KIN001-244	0.015971	0.698992	23607
CD2AP	FTI-277	0.0160523	0.732163	23607
CD2AP	KIN001-270	0.0163008	0.717919	23607
CD2AP	NU-7441	0.0169687	0.858278	23607
CD2AP	Imatinib	0.0170953	0.929973	23607
CD2AP	AR-42	0.0181097	0.644058	23607
CD2AP	BAY 61-3606	0.0182622	0.690821	23607
CD2AP	Nilotinib	0.0187925	0.755794	23607
CD2AP	SL 0101-1	0.0188757	0.832866	23607
CD2AP	NPK76-II-72-1	0.0193231	0.615681	23607
CD2AP	Tubastatin A	0.019723	0.615482	23607
CD2AP	VX-702	0.0200664	0.938573	23607
CD2AP	Phenformin	0.0201503	0.622117	23607
CD2AP	VX-11e	0.0206322	0.708144	23607
CD2AP	BMS345541	0.0212922	0.589585	23607
CD2AP	Vinorelbine	0.0214066	0.73468	23607
CD2AP	GSK429286A	0.0222052	0.634487	23607
CD2AP	Gemcitabine	0.0225846	0.686354	23607
CD2AP	YM155	0.0230474	0.701226	23607
CD2AP	WZ3105	0.0231809	0.548337	23607
CD2AP	Doxorubicin	0.0234545	0.750826	23607
CD2AP	IPA-3	0.0239753	0.578866	23607
CD2AP	Trametinib	0.0241089	0.555437	23607
CD2AP	Veliparib	0.0241415	0.749386	23607
CD2AP	OSI-027	0.0241418	0.538586	23607
CD2AP	XMD15-27	0.0244971	0.642132	23607
CD2AP	QL-XI-92	0.0254165	0.519252	23607
CD2AP	Obatoclax Mesylate	0.0254651	0.629461	23607
CD2AP	YM201636	0.0258869	0.516578	23607
CD2AP	OSI-930	0.0264088	0.531377	23607
CD2AP	MP470	0.0274933	0.554656	23607
CD2AP	TL-1-85	0.0279162	0.475211	23607
CD2AP	Temozolomide	0.0291801	0.707435	23607
CD2AP	AP-24534	0.0304069	0.495259	23607
CD2AP	CUDC-101	0.0309345	0.430996	23607
CD2AP	AZD7762	0.03157	0.467867	23607
CD2AP	rTRAIL	0.0324328	0.680039	23607
CD2AP	NSC-87877	0.0324727	0.584842	23607
CD2AP	RO-3306	0.033128	0.453347	23607
CD2AP	QL-X-138	0.0344218	0.376768	23607
CD2AP	Belinostat	0.0352198	0.369473	23607
CD2AP	Thapsigargin	0.0355772	0.601192	23607
CD2AP	681640	0.0357159	0.570192	23607
CD2AP	TL-2-105	0.0361881	0.357285	23607
CD2AP	SB 505124	0.0396291	0.601276	23607
CD2AP	selumetinib	0.0410939	0.293037	23607
CD2AP	SB 216763	0.0412821	0.417432	23607
CD2AP	PFI-1	0.0417333	0.396927	23607
CD2AP	VX-680	0.0422051	0.684737	23607
CD2AP	AICAR	0.0425245	0.306957	23607
CD2AP	Masitinib	0.0434852	0.26684	23607
CD2AP	AS605240	0.0435225	0.325419	23607
CD2AP	CCT007093	0.0451569	0.311693	23607
CD2AP	Lisitinib	0.0456211	0.472272	23607
CD2AP	HG-6-64-1	0.0458742	0.346303	23607
CD2AP	Cytarabine	0.0469296	0.356615	23607
CD2AP	Navitoclax	0.0479447	0.215792	23607
CD2AP	Temsirolimus	0.0497785	0.315079	23607
CD2AP	RDEA119	0.0499041	0.190605	23607
CD2AP	GSK-650394	0.0511313	0.454974	23607
CD2AP	Elesclomol	0.0513396	0.253129	23607
CD2AP	Genentech Cpd 10	0.0519248	0.171749	23607
CD2AP	Pazopanib	0.0528941	0.326337	23607
CD2AP	TG101348	0.0540586	0.142989	23607
CD2AP	17-AAG	0.0546186	0.153437	23607
CD2AP	PI-103	0.0547911	0.139706	23607
CD2AP	XL-184	0.0551819	0.228467	23607
CD2AP	Methotrexate	0.0556993	0.14432	23607
CD2AP	Bexarotene	0.0566065	0.386231	23607
CD2AP	XMD13-2	0.0566332	0.124249	23607
CD2AP	JQ1	0.0573054	0.175677	23607
CD2AP	AUY922	0.057679	0.248331	23607
CD2AP	Sunitinib	0.0578801	0.459321	23607
CD2AP	BEZ235	0.0588215	0.212031	23607
CD2AP	Tivozanib	0.0589028	0.269517	23607
CD2AP	CI-1040	0.059062	0.176117	23607
CD2AP	BMS-536924	0.0610483	0.304706	23607
CD2AP	KIN001-135	0.0617995	0.551594	23607
CD2AP	THZ-2-102-1	0.0618364	0.0934439	23607
CD2AP	Ispinesib Mesylate	0.0621893	0.0951692	23607
CD2AP	PHA-665752	0.0629368	0.662631	23607
CD2AP	XMD14-99	0.0629963	0.0995839	23607
CD2AP	HG-5-88-01	0.0639375	0.625869	23607
CD2AP	Etoposide	0.0662857	0.140664	23607
CD2AP	CX-5461	0.066987	0.0707963	23607
CD2AP	PF-562271	0.0671941	0.201295	23607
CD2AP	5-Fluorouracil	0.0674308	0.067546	23607
CD2AP	EHT 1864	0.0675063	0.248281	23607
CD2AP	PD-173074	0.0675511	0.566015	23607
CD2AP	Vorinostat	0.0682384	0.0667916	23607
CD2AP	BMS-754807	0.0684079	0.179733	23607
CD2AP	CAY10603	0.0714895	0.0483993	23607
CD2AP	SNX-2112	0.0715838	0.0516495	23607
CD2AP	AMG-706	0.0729378	0.171282	23607
CD2AP	Midostaurin	0.0730244	0.088606	23607
CD2AP	UNC0638	0.0774608	0.0287842	23607
CD2AP	Foretinib	0.0782641	0.0481032	23607
CD2AP	MPS-1-IN-1	0.0798804	0.0328686	23607
CD2AP	GDC0449	0.0803903	0.301161	23607
CD2AP	EX-527	0.0884063	0.265161	23607
CD2AP	GSK1070916	0.0886835	0.0154752	23607
CD2AP	Shikonin	0.0889086	0.0585249	23607
CD2AP	GSK269962A	0.0901751	0.0385617	23607
CD2AP	HG-5-113-01	0.0906017	0.167643	23607
CD2AP	QL-VIII-58	0.0936133	0.170301	23607
CD2AP	BX-912	0.0982577	0.00551258	23607
CD2AP	PD-0332991	0.0994616	0.033611	23607
CD2AP	JNJ-26854165	0.100746	0.0225443	23607
CD2AP	TW 37	0.103559	0.0102037	23607
CD2AP	SB590885	0.106435	0.0155414	23607
CD2AP	Sorafenib	0.10664	0.226098	23607
CD2AP	VNLG/124	0.110219	0.00413745	23607
CD2AP	ZM-447439	0.110368	0.0081499	23607
CD2AP	Cisplatin	0.110382	0.011774	23607
CD2AP	CCT018159	0.111122	0.0125697	23607
CD2AP	Axitinib	0.111931	0.0123518	23607
CD2AP	Docetaxel	0.112737	0.00233439	23607
CD2AP	SB52334	0.114532	0.00424695	23607
CD2AP	AC220	0.115223	0.00485603	23607
CD2AP	ZG-10	0.115357	0.053188	23607
CD2AP	Dabrafenib	0.115968	0.00309541	23607
CD2AP	SN-38	0.1205	0.00192774	23607
CD2AP	Linifanib	0.121261	0.00324487	23607
CD2AP	BX-795	0.123899	0.00222128	23607
CD2AP	Nutlin-3a (-)	0.125403	0.00257833	23607
CD2AP	CEP-701	0.127824	0.000863543	23607
CD2AP	Vinblastine	0.128091	0.00133759	23607
CD2AP	Bleomycin (50 uM)	0.129935	0.000245952	23607
CD2AP	PLX4720	0.132089	0.000386925	23607
CD2AP	piperlongumine	0.135514	0.000429825	23607
CD2AP	Camptothecin	0.138681	0.000407045	23607
CD2AP	Talazoparib	0.138986	0.000382328	23607
CD2AP	AZ628	0.139412	0.0348267	23607
CD2AP	Olaparib	0.146487	0.000195727	23607
CD2AP	YK 4-279	0.148106	0.000739932	23607
CD2AP	ATRA	0.151365	0.000201569	23607
CD2AP	FK866	0.155861	9.35168e-06	23607
CD2AP	AG-014699	0.180773	3.46641e-06	23607
CD2AP	(5Z)-7-Oxozeaenol	0.186846	2.26467e-07	23607
CD2AP	MLN4924	0.18858	0.000107862	23607
