# Supplementary material for: Identification of a ubiquitin-binding domain protein, CD2AP, in predicting the prognosis and treatment of lung adenocarcinoma
Source: Front Immunol. 2025 Dec 4;16:1726531. doi: 10.3389/fimmu.2025.1726531 (PMC12711811; doi:10.3389/fimmu.2025.1726531)
Supplement: Supplementary Table 7 — Drugs correlated with CD2AP obtained from the CTRP database. [file Table7.xlsx]

## Sheet: SheetName
symbol	drug	cor	fdr	entrez
CD2AP	16-beta-bromoandrosterone	0.0486331	0.328871	23607
CD2AP	1S,3R-RSL-3	0.0642394	0.120395	23607
CD2AP	3-Cl-AHPC	0.0943543	0.0153348	23607
CD2AP	968	0.0495353	0.979307	23607
CD2AP	A-804598	-0.0459116	0.782053	23607
CD2AP	AA-COCF3	0.0779517	0.0630732	23607
CD2AP	ABT-199	0.108915	0.0452783	23607
CD2AP	ABT-737	0.0626691	0.16996	23607
CD2AP	AC55649	0.0659078	0.562631	23607
CD2AP	AGK-2	0.0681897	0.851319	23607
CD2AP	AM-580	0.12356	0.00843892	23607
CD2AP	AT-406	0.0302329	0.81035	23607
CD2AP	AT13387	0.109655	0.0629193	23607
CD2AP	AT7867	0.186731	1.52155e-06	23607
CD2AP	AZ-3146	0.0229513	0.625023	23607
CD2AP	AZD1480	0.134334	0.0451134	23607
CD2AP	AZD4547	0.231873	1.94179e-08	23607
CD2AP	AZD6482	0.127286	0.0086117	23607
CD2AP	AZD7545	0.0163105	0.741764	23607
CD2AP	AZD7762	0.0613656	0.122654	23607
CD2AP	AZD8055	0.0600725	0.144179	23607
CD2AP	B02	0.0693283	0.0922785	23607
CD2AP	BCL-LZH-4	-0.070461	0.719205	23607
CD2AP	BEC	-0.0533967	0.999979	23607
CD2AP	BI-2536	0.137575	0.000202488	23607
CD2AP	BIBR-1532	0.0350086	0.490047	23607
CD2AP	BIRB-796	0.0478918	0.311568	23607
CD2AP	BIX-01294	0.102635	0.00851154	23607
CD2AP	BMS-195614	0.0447484	0.486567	23607
CD2AP	BMS-270394	0.128295	0.00271294	23607
CD2AP	BMS-345541	0.0769994	0.0526342	23607
CD2AP	BMS-536924	0.0259003	0.675999	23607
CD2AP	BMS-754807	0.0712402	0.113143	23607
CD2AP	BRD-A02303741	0.0918445	0.0720122	23607
CD2AP	BRD-A05715709	0.0440218	0.780325	23607
CD2AP	BRD-A71883111	0.00769733	0.885646	23607
CD2AP	BRD-A86708339	-0.0696076	0.262832	23607
CD2AP	BRD-A94377914	0.0744759	0.200418	23607
CD2AP	BRD-K01737880	-0.000802178	0.997679	23607
CD2AP	BRD-K02251932	0.000243459	0.997249	23607
CD2AP	BRD-K02492147	-0.00718428	0.92638	23607
CD2AP	BRD-K04800985	0.0107431	0.999785	23607
CD2AP	BRD-K09344309	-0.0638891	0.911941	23607
CD2AP	BRD-K09587429	-0.0684724	0.275842	23607
CD2AP	BRD-K11533227	0.0673918	0.127975	23607
CD2AP	BRD-K13999467	0.0415713	0.363928	23607
CD2AP	BRD-K14844214	0.0102868	0.91727	23607
CD2AP	BRD-K16147474	-0.0419194	0.913841	23607
CD2AP	BRD-K17060750	-0.0884277	0.0644502	23607
CD2AP	BRD-K19103580	-0.106789	0.020724	23607
CD2AP	BRD-K24690302	0.0545957	0.215244	23607
CD2AP	BRD-K26531177	0.0867178	0.0364849	23607
CD2AP	BRD-K27224038	0.0191629	0.959032	23607
CD2AP	BRD-K27986637	-0.0524862	0.766237	23607
CD2AP	BRD-K28456706	0.164319	3.7559e-05	23607
CD2AP	BRD-K29086754	0.128492	0.457685	23607
CD2AP	BRD-K29313308	0.066961	0.121661	23607
CD2AP	BRD-K30019337	0.0991934	0.702026	23607
CD2AP	BRD-K30748066	0.206251	0.231681	23607
CD2AP	BRD-K33199242	-0.0281608	0.965292	23607
CD2AP	BRD-K33514849	-0.0182778	0.999288	23607
CD2AP	BRD-K34099515	-0.0786395	0.90457	23607
CD2AP	BRD-K34222889	0.142219	0.000170804	23607
CD2AP	BRD-K34485477	-0.0164206	0.998562	23607
CD2AP	BRD-K35604418	0.150998	9.9654e-05	23607
CD2AP	BRD-K37390332	0.0688513	0.658751	23607
CD2AP	BRD-K41334119	0.00688067	0.995011	23607
CD2AP	BRD-K41597374	-0.0400541	0.349981	23607
CD2AP	BRD-K42260513	0.0673758	0.97451	23607
CD2AP	BRD-K44224150	0.0870355	0.974465	23607
CD2AP	BRD-K45681478	0.0910303	0.0370888	23607
CD2AP	BRD-K48334597	0.0448311	0.739027	23607
CD2AP	BRD-K48477130	0.00463729	0.986371	23607
CD2AP	BRD-K49290616	-0.0775289	0.840819	23607
CD2AP	BRD-K50799972	-0.00844724	0.932142	23607
CD2AP	BRD-K51490254	0.0421369	0.34187	23607
CD2AP	BRD-K51831558	0.040416	0.595019	23607
CD2AP	BRD-K52037352	-0.0850185	0.162848	23607
CD2AP	BRD-K55116708	0.033229	0.502509	23607
CD2AP	BRD-K61166597	0.0334153	0.434298	23607
CD2AP	BRD-K63431240	-0.0299071	0.528612	23607
CD2AP	BRD-K64610608	-0.0257135	0.845175	23607
CD2AP	BRD-K66453893	0.101775	0.00798575	23607
CD2AP	BRD-K66532283	0.0626973	0.129795	23607
CD2AP	BRD-K70511574	0.112183	0.00342204	23607
CD2AP	BRD-K71781559	0.0267651	0.993922	23607
CD2AP	BRD-K75293299	-0.0287189	0.932998	23607
CD2AP	BRD-K78574327	0.0502694	0.970056	23607
CD2AP	BRD-K80183349	0.0751816	0.0610135	23607
CD2AP	BRD-K84807411	0.0179411	0.962288	23607
CD2AP	BRD-K85133207	0.0270238	0.575979	23607
CD2AP	BRD-K86535717	-0.0923038	0.760023	23607
CD2AP	BRD-K88742110	0.00138108	0.978023	23607
CD2AP	BRD-K90370028	-0.0346882	0.950652	23607
CD2AP	BRD-K92856060	0.0999807	0.0151534	23607
CD2AP	BRD-K96431673	-0.0549797	0.9862	23607
CD2AP	BRD-K96970199	-0.0711036	0.998764	23607
CD2AP	BRD-K97651142	0.00949684	0.842197	23607
CD2AP	BRD-K99006945	0.129508	0.0626129	23607
CD2AP	BRD-M00053801	0.068686	0.483025	23607
CD2AP	BRD1378	-0.044796	0.693067	23607
CD2AP	BRD1812	0.0627186	0.128936	23607
CD2AP	BRD1835	-0.00912761	0.880206	23607
CD2AP	BRD4132	0.050578	0.430176	23607
CD2AP	BRD5468	-0.0201954	0.856019	23607
CD2AP	BRD6340	0.0229801	0.595736	23607
CD2AP	BRD8899	0.00650851	0.962277	23607
CD2AP	BRD8958	-0.0129581	0.987096	23607
CD2AP	BRD9647	0.039089	0.474003	23607
CD2AP	BRD9876	-0.00255016	0.974413	23607
CD2AP	BYL-719	-0.0283244	0.724094	23607
CD2AP	Bax channel blocker	0.0773688	0.0828633	23607
CD2AP	C6-ceramide	-0.0665459	0.508959	23607
CD2AP	CAL-101	0.0733896	0.187566	23607
CD2AP	CAY10576	0.0888158	0.190198	23607
CD2AP	CAY10594	-0.0264438	0.692112	23607
CD2AP	CAY10618	0.0620573	0.130921	23607
CD2AP	CBB-1007	-0.00660647	0.98182	23607
CD2AP	CCT036477	0.194537	2.67222e-07	23607
CD2AP	CD-1530	0.105722	0.0374263	23607
CD2AP	CD-437	0.120899	0.00160241	23607
CD2AP	CHIR-99021	0.0120312	0.808781	23607
CD2AP	CHM-1	0.107497	0.00468715	23607
CD2AP	CI-976	0.049899	0.728141	23607
CD2AP	CID-5951923	-0.0353398	0.699953	23607
CD2AP	CIL41	0.0619141	0.39079	23607
CD2AP	CIL55	0.0386198	0.8769	23607
CD2AP	CIL55A	0.0348291	0.602958	23607
CD2AP	CIL56	0.0520362	0.416001	23607
CD2AP	CIL70	0.0732634	0.222711	23607
CD2AP	COL-3	-0.0717158	0.125833	23607
CD2AP	CR-1-31B	0.0279244	0.482965	23607
CD2AP	Ch-55	0.157944	0.000236974	23607
CD2AP	Compound 1541A	0.1221	0.0219418	23607
CD2AP	Compound 23 citrate	-0.00921598	0.836585	23607
CD2AP	Compound 7d-cis	0.110936	0.00958008	23607
CD2AP	DBeQ	0.0948054	0.0268736	23607
CD2AP	DNMDP	0.0582554	0.403352	23607
CD2AP	ELCPK	0.0971707	0.110936	23607
CD2AP	ETP-46464	0.155283	0.00189248	23607
CD2AP	EX-527	0.0023525	0.988048	23607
CD2AP	FGIN-1-27	0.0568965	0.684415	23607
CD2AP	FQI-1	0.0868889	0.12686	23607
CD2AP	FQI-2	0.128883	0.000613931	23607
CD2AP	FSC231	-0.0848256	0.99945	23607
CD2AP	GANT-61	0.0264542	0.700526	23607
CD2AP	GDC-0879	0.0870427	0.0790151	23607
CD2AP	GDC-0941	0.0748214	0.0929437	23607
CD2AP	GMX-1778	0.0744391	0.0729584	23607
CD2AP	GSK-3 inhibitor IX	0.0496615	0.262707	23607
CD2AP	GSK-J4	0.00307587	0.98796	23607
CD2AP	GSK1059615	0.0740743	0.779824	23607
CD2AP	GSK2636771	0.0500715	0.611488	23607
CD2AP	GSK4112	0.0262401	0.634353	23607
CD2AP	GSK461364	0.112392	0.00333595	23607
CD2AP	GSK525762A	0.0204007	0.625538	23607
CD2AP	GW-405833	0.00725118	0.869095	23607
CD2AP	GW-843682X	0.105183	0.00963104	23607
CD2AP	HBX-41108	0.103931	0.0505481	23607
CD2AP	HC-067047	-0.028815	0.676109	23607
CD2AP	HLI 373	0.0859247	0.0387635	23607
CD2AP	I-BET151	0.00549501	0.896723	23607
CD2AP	IC-87114	0.00486274	0.962114	23607
CD2AP	IPR-456	0.057126	0.669221	23607
CD2AP	ISOX	0.0882311	0.023344	23607
CD2AP	IU1	-0.0139719	0.907751	23607
CD2AP	JQ-1	0.0193437	0.645119	23607
CD2AP	JW-480	-0.0641172	0.715642	23607
CD2AP	JW-55	0.0231897	0.880778	23607
CD2AP	JW-74	0.0534462	0.549091	23607
CD2AP	KH-CB19	0.0213738	0.867356	23607
CD2AP	KHS101	-0.0135864	0.78026	23607
CD2AP	KPT185	0.137261	0.00222869	23607
CD2AP	KU 0060648	0.0121118	0.79653	23607
CD2AP	KU-0063794	0.0127609	0.780853	23607
CD2AP	KU-55933	0.0115592	0.819354	23607
CD2AP	KU-60019	-0.0429573	0.302002	23607
CD2AP	KW-2449	0.183797	8.54654e-07	23607
CD2AP	KX2-391	0.0998009	0.00981079	23607
CD2AP	Ki8751	0.119012	0.00440886	23607
CD2AP	Ko-143	0.019646	0.660162	23607
CD2AP	L-685458	-0.04195	0.505699	23607
CD2AP	LE-135	0.089942	0.0362805	23607
CD2AP	LRRK2-IN-1	0.0908237	0.0500907	23607
CD2AP	LY-2157299	0.0499853	0.851959	23607
CD2AP	LY-2183240	0.171028	4.38642e-06	23607
CD2AP	MG-132	0.144341	0.0606803	23607
CD2AP	MGCD-265	0.0695911	0.0808607	23607
CD2AP	MI-1	-0.0607604	0.438084	23607
CD2AP	MI-2	-0.0221966	0.777675	23607
CD2AP	MK-0752	-0.00667323	0.94417	23607
CD2AP	MK-1775	-0.00287487	0.949446	23607
CD2AP	MK-2206	0.0805527	0.0622425	23607
CD2AP	ML006	0.0450989	0.409316	23607
CD2AP	ML029	-0.0409449	0.38614	23607
CD2AP	ML031	0.0522891	0.24455	23607
CD2AP	ML050	0.0924367	0.0284796	23607
CD2AP	ML083	0.0203691	0.894755	23607
CD2AP	ML162	0.0608179	0.155416	23607
CD2AP	ML203	0.026992	0.638698	23607
CD2AP	ML210	0.075901	0.0672678	23607
CD2AP	ML239	0.142218	0.000405847	23607
CD2AP	ML258	-0.00691546	0.961519	23607
CD2AP	ML311	0.0835425	0.0293905	23607
CD2AP	ML312	-0.101719	0.95729	23607
CD2AP	ML320	0.0113174	0.838945	23607
CD2AP	ML334 diastereomer	-0.0283954	0.736358	23607
CD2AP	MLN2238	0.0354945	0.396969	23607
CD2AP	MLN2480	0.153334	0.0589391	23607
CD2AP	MST-312	0.138427	0.000301572	23607
CD2AP	Mdivi-1	0.00345299	0.948285	23607
CD2AP	Merck60	0.0290757	0.478896	23607
CD2AP	N9-isopropylolomoucine	0.0885834	0.0304385	23607
CD2AP	NPC-26	0.0961073	0.325814	23607
CD2AP	NSC 74859	0.0865693	0.0784729	23607
CD2AP	NSC19630	0.0991067	0.0409983	23607
CD2AP	NSC23766	0.13594	0.000602591	23607
CD2AP	NSC30930	0.0102872	0.915048	23607
CD2AP	NSC48300	0.118408	0.0021782	23607
CD2AP	NSC632839	0.0746902	0.0561391	23607
CD2AP	NSC95397	0.131732	0.00117376	23607
CD2AP	NVP-231	0.0413775	0.315301	23607
CD2AP	NVP-ADW742	0.0713933	0.109062	23607
CD2AP	NVP-BEZ235	0.0631566	0.220306	23607
CD2AP	NVP-BSK805	0.129821	0.000888583	23607
CD2AP	NVP-TAE684	0.0514726	0.293413	23607
CD2AP	O-6-benzylguanine	-0.0160133	0.926432	23607
CD2AP	OSI-027	0.0762244	0.0738261	23607
CD2AP	OSI-930	0.0419694	0.371453	23607
CD2AP	PAC-1	0.00560766	0.902988	23607
CD2AP	PD 153035	-0.173534	0.000515813	23607
CD2AP	PD318088	-0.0384445	0.458372	23607
CD2AP	PDMP	0.0862793	0.0420955	23607
CD2AP	PF-184	0.103895	0.00841696	23607
CD2AP	PF-3758309	0.10689	0.0594785	23607
CD2AP	PF-4800567 hydrochloride	-0.038571	0.999586	23607
CD2AP	PF-543	-0.0404544	0.411985	23607
CD2AP	PF-573228	0.0935695	0.0185055	23607
CD2AP	PF-750	-0.00623032	0.913738	23607
CD2AP	PHA-793887	0.0711205	0.0647612	23607
CD2AP	PI-103	0.217489	2.2246e-08	23607
CD2AP	PIK-93	0.0996646	0.0151989	23607
CD2AP	PL-DI	0.112679	0.00352417	23607
CD2AP	PLX-4720	0.0338547	0.676888	23607
CD2AP	PRIMA-1	0.120934	0.00208127	23607
CD2AP	PRIMA-1-Met	0.0931593	0.176673	23607
CD2AP	PRL-3 inhibitor I	0.0495143	0.695875	23607
CD2AP	PX-12	0.116189	0.0023882	23607
CD2AP	PYR-41	0.0170854	0.782597	23607
CD2AP	QS-11	-0.137324	0.554045	23607
CD2AP	QW-BI-011	0.129804	0.146511	23607
CD2AP	R428	0.0695655	0.182381	23607
CD2AP	RAF265	0.057224	0.312646	23607
CD2AP	RG-108	0.0708709	0.111903	23607
CD2AP	RITA	0.0171698	0.719744	23607
CD2AP	RO4929097	-0.0558391	0.478398	23607
CD2AP	Repligen 136	0.0459678	0.308882	23607
CD2AP	SB-225002	0.186082	4.23934e-07	23607
CD2AP	SB-431542	-0.0549447	0.563537	23607
CD2AP	SB-525334	0.041314	0.448404	23607
CD2AP	SB-743921	0.1002	0.00775435	23607
CD2AP	SCH-529074	0.100656	0.0260067	23607
CD2AP	SCH-79797	0.0637995	0.112043	23607
CD2AP	SGX-523	0.0386828	0.544097	23607
CD2AP	SID 26681509	0.157488	0.000219776	23607
CD2AP	SJ-172550	-0.00819653	0.961592	23607
CD2AP	SKI-II	0.109116	0.0105029	23607
CD2AP	SMER-3	0.0966259	0.030051	23607
CD2AP	SN-38	0.161968	0.000128797	23607
CD2AP	SNS-032	0.0924259	0.025101	23607
CD2AP	SNX-2112	0.0759844	0.04679	23607
CD2AP	SR-II-138A	0.0199157	0.619241	23607
CD2AP	SR1001	0.0463855	0.519599	23607
CD2AP	SR8278	-0.139848	0.675233	23607
CD2AP	SRT-1720	-0.021586	0.67176	23607
CD2AP	STF-31	0.109037	0.00653533	23607
CD2AP	SU11274	0.0869164	0.0321483	23607
CD2AP	SZ4TA2	0.0176502	0.908687	23607
CD2AP	StemRegenin 1	-0.0143712	0.753058	23607
CD2AP	TG-100-115	0.104254	0.0267941	23607
CD2AP	TG-101348	0.0785199	0.0553334	23607
CD2AP	TGX-221	0.0612836	0.364232	23607
CD2AP	TPCA-1	0.0288741	0.504319	23607
CD2AP	TW-37	0.069023	0.0936425	23607
CD2AP	UNC0321	0.0218671	0.874793	23607
CD2AP	UNC0638	0.123628	0.0025826	23607
CD2AP	VAF-347	-0.0564634	0.384435	23607
CD2AP	VER-155008	-0.0167115	0.72792	23607
CD2AP	VU0155056	-0.0540214	0.845626	23607
CD2AP	WAY-362450	0.0442283	0.998521	23607
CD2AP	WP1130	0.102698	0.0106904	23607
CD2AP	WZ4002	0.0159631	0.86	23607
CD2AP	WZ8040	0.0163794	0.792022	23607
CD2AP	XL765	0.0611674	0.282624	23607
CD2AP	YK 4-279	0.127596	0.000748875	23607
CD2AP	YM-155	-0.0659378	0.170247	23607
CD2AP	ZSTK474	0.0912883	0.0722696	23607
CD2AP	abiraterone	-0.155822	0.199483	23607
CD2AP	afatinib	-0.137527	0.00149986	23607
CD2AP	alisertib	0.107427	0.00568338	23607
CD2AP	alvocidib	0.103396	0.0766133	23607
CD2AP	apicidin	0.0599922	0.124294	23607
CD2AP	austocystin D	-0.182506	1.5875e-05	23607
CD2AP	avicin D	0.160435	0.0313015	23607
CD2AP	avrainvillamide	0.126298	0.0080956	23607
CD2AP	axitinib	0.200381	8.95751e-08	23607
CD2AP	azacitidine	-0.0458825	0.355481	23607
CD2AP	bafilomycin A1	0.0777996	0.899131	23607
CD2AP	barasertib	0.138012	0.000349393	23607
CD2AP	bardoxolone methyl	0.0260398	0.56978	23607
CD2AP	belinostat	-0.0237145	0.699442	23607
CD2AP	bendamustine	0.163388	7.8327e-05	23607
CD2AP	betulinic acid	0.0206897	0.91854	23607
CD2AP	bexarotene	0.0705825	0.104863	23607
CD2AP	birinapant	-0.0929301	0.103527	23607
CD2AP	blebbistatin	-0.00825811	0.9918	23607
CD2AP	bleomycin A2	0.0225985	0.728504	23607
CD2AP	bortezomib	0.0397695	0.346018	23607
CD2AP	bosutinib	-0.088729	0.0303026	23607
CD2AP	brefeldin A	-0.0147195	0.776961	23607
CD2AP	brivanib	-0.023194	0.600725	23607
CD2AP	cabozantinib	0.0956627	0.0355026	23607
CD2AP	canertinib	-0.060846	0.193534	23607
CD2AP	cediranib	0.124945	0.200594	23607
CD2AP	ceranib-2	0.145225	0.000103562	23607
CD2AP	cerulenin	0.0975694	0.0121161	23607
CD2AP	chlorambucil	0.13468	0.000494272	23607
CD2AP	ciclopirox	-0.0225615	0.576368	23607
CD2AP	ciclosporin	0.00878288	0.899781	23607
CD2AP	cimetidine	-0.0778095	0.941638	23607
CD2AP	clofarabine	0.0841138	0.0274327	23607
CD2AP	crizotinib	0.0754289	0.0584658	23607
CD2AP	cucurbitacin I	0.0684076	0.103108	23607
CD2AP	curcumin	0.121055	0.00165893	23607
CD2AP	cyanoquinoline 11	-0.0420449	0.672061	23607
CD2AP	cyclophosphamide	-0.0384077	0.993392	23607
CD2AP	cytarabine hydrochloride	0.104685	0.00569749	23607
CD2AP	cytochalasin B	0.101622	0.0320515	23607
CD2AP	dabrafenib	0.0617605	0.430434	23607
CD2AP	dacarbazine	0.00213145	0.962681	23607
CD2AP	daporinad	0.0447128	0.350518	23607
CD2AP	darinaparsin	0.155136	0.00963617	23607
CD2AP	dasatinib	-0.116583	0.00629198	23607
CD2AP	decitabine	0.0354263	0.375946	23607
CD2AP	dexamethasone	0.00744317	0.881386	23607
CD2AP	dinaciclib	0.106998	0.0605067	23607
CD2AP	docetaxel	0.0955312	0.117608	23607
CD2AP	doxorubicin	0.1701	3.80537e-06	23607
CD2AP	elocalcitol	0.0649855	0.102265	23607
CD2AP	entinostat	0.0012474	0.978107	23607
CD2AP	epigallocatechin-3-monogallate	0.134743	0.00169166	23607
CD2AP	erastin	-0.0270497	0.572899	23607
CD2AP	erismodegib	-0.0510915	0.513136	23607
CD2AP	erlotinib	-0.19292	1.10171e-06	23607
CD2AP	etomoxir	-0.0210474	0.979816	23607
CD2AP	etoposide	0.13226	0.000464702	23607
CD2AP	fingolimod	0.0512117	0.212725	23607
CD2AP	fluorouracil	-0.0342469	0.403587	23607
CD2AP	fluvastatin	0.0512519	0.33985	23607
CD2AP	foretinib	0.145955	0.000268424	23607
CD2AP	fulvestrant	-0.0031187	0.995256	23607
CD2AP	fumonisin B1	-0.0470347	0.434098	23607
CD2AP	gefitinib	-0.101958	0.0264287	23607
CD2AP	gemcitabine	0.0547958	0.187842	23607
CD2AP	gossypol	0.00986207	0.832652	23607
CD2AP	hyperforin	-0.0362985	0.703875	23607
CD2AP	ibrutinib	-0.114385	0.0337874	23607
CD2AP	ifosfamide	-0.0545074	0.789589	23607
CD2AP	imatinib	0.00532809	0.917086	23607
CD2AP	importazole	0.0186348	0.802668	23607
CD2AP	indisulam	0.0754324	0.0628294	23607
CD2AP	isoevodiamine	0.0999789	0.00886013	23607
CD2AP	isoliquiritigenin	0.0837313	0.351097	23607
CD2AP	isonicotinohydroxamic acid	0.0277554	0.992739	23607
CD2AP	istradefylline	-0.0610316	0.709336	23607
CD2AP	itraconazole	0.00825405	0.931281	23607
CD2AP	lapatinib	-0.110738	0.00963	23607
CD2AP	lenvatinib	0.106669	0.0118874	23607
CD2AP	leptomycin B	0.0832627	0.0281104	23607
CD2AP	linifanib	-0.00433073	0.923361	23607
CD2AP	linsitinib	0.0443573	0.328397	23607
CD2AP	lomeguatrib	-0.00236279	0.974967	23607
CD2AP	lovastatin	0.082444	0.0838845	23607
CD2AP	manumycin A	0.13346	0.000429842	23607
CD2AP	marinopyrrole A	0.0327554	0.553946	23607
CD2AP	masitinib	0.0045545	0.927847	23607
CD2AP	methotrexate	-0.0260239	0.558858	23607
CD2AP	methylstat	0.0917227	0.0598953	23607
CD2AP	mitomycin	0.0878137	0.0245647	23607
CD2AP	momelotinib	0.0457328	0.2855	23607
CD2AP	myricetin	-0.0177022	0.897887	23607
CD2AP	myriocin	0.0114223	0.986376	23607
CD2AP	nakiterpiosin	0.0694965	0.0785647	23607
CD2AP	narciclasine	0.0881913	0.0235862	23607
CD2AP	navitoclax	0.0152452	0.761499	23607
CD2AP	necrostatin-1	-0.0141289	0.79987	23607
CD2AP	necrostatin-7	-0.0359335	0.462347	23607
CD2AP	necrosulfonamide	0.107848	0.0234309	23607
CD2AP	nelarabine	-0.0450391	0.84394	23607
CD2AP	neopeltolide	0.0275204	0.809539	23607
CD2AP	neratinib	-0.0662714	0.130155	23607
CD2AP	neuronal differentiation inducer III	0.0122098	0.777826	23607
CD2AP	niclosamide	0.118863	0.00415587	23607
CD2AP	nilotinib	0.0713446	0.321143	23607
CD2AP	nintedanib	0.0784898	0.123842	23607
CD2AP	nutlin-3	0.0795892	0.0515099	23607
CD2AP	obatoclax	0.108362	0.00496563	23607
CD2AP	olaparib	0.124167	0.00151093	23607
CD2AP	oligomycin A	0.0680081	0.0949706	23607
CD2AP	omacetaxine mepesuccinate	0.16106	0.000330498	23607
CD2AP	ouabain	0.139104	0.00022992	23607
CD2AP	paclitaxel	0.0899715	0.0216254	23607
CD2AP	palmostatin B	0.105994	0.263233	23607
CD2AP	pandacostat	0.00298002	0.957732	23607
CD2AP	panobinostat	0.0502383	0.201849	23607
CD2AP	parbendazole	0.138796	0.000182541	23607
CD2AP	parthenolide	0.0585031	0.301996	23607
CD2AP	pazopanib	0.0682159	0.0945201	23607
CD2AP	pevonedistat	0.0639646	0.120157	23607
CD2AP	phloretin	0.0675574	0.0930561	23607
CD2AP	pifithrin-alpha	0.0354525	0.594592	23607
CD2AP	pifithrin-mu	0.0268062	0.538534	23607
CD2AP	piperlongumine	0.131287	0.000495352	23607
CD2AP	pitstop2	0.0990089	0.528926	23607
CD2AP	pluripotin	0.026752	0.635023	23607
CD2AP	procarbazine	-0.0583046	0.718793	23607
CD2AP	prochlorperazine	0.0891407	0.0438124	23607
CD2AP	purmorphamine	0.0361665	0.467698	23607
CD2AP	pyrazolanthrone	0.0534852	0.292112	23607
CD2AP	quizartinib	0.0670788	0.241694	23607
CD2AP	regorafenib	0.107205	0.0220023	23607
CD2AP	rigosertib	0.120555	0.00195314	23607
CD2AP	ruxolitinib	0.0402768	0.370811	23607
CD2AP	salermide	0.0292836	0.800176	23607
CD2AP	saracatinib	-0.214125	1.03695e-07	23607
CD2AP	selumetinib	-0.0233383	0.687638	23607
CD2AP	semagacestat	-0.0166813	0.926863	23607
CD2AP	serdemetan	0.10538	0.00891246	23607
CD2AP	sildenafil	-0.00124459	0.996898	23607
CD2AP	silmitasertib	0.122633	0.106723	23607
CD2AP	simvastatin	0.0519552	0.380127	23607
CD2AP	sirolimus	0.0520311	0.205811	23607
CD2AP	sitagliptin	-0.0679224	0.997718	23607
CD2AP	skepinone-L	-0.054682	0.406633	23607
CD2AP	sorafenib	0.0882283	0.0396906	23607
CD2AP	sotrastaurin	0.064597	0.179722	23607
CD2AP	spautin-1	-0.0404819	0.425433	23607
CD2AP	staurosporine	0.196196	0.0548144	23607
CD2AP	sunitinib	0.151223	0.000106301	23607
CD2AP	tacedinaline	0.0103456	0.845794	23607
CD2AP	tacrolimus	0.0756435	0.0782763	23607
CD2AP	tamatinib	0.0527866	0.512272	23607
CD2AP	tamoxifen	-0.0180196	0.82782	23607
CD2AP	tandutinib	0.122346	0.00385148	23607
CD2AP	tanespimycin	0.0206101	0.73218	23607
CD2AP	temozolomide	0.0118923	0.888104	23607
CD2AP	temsirolimus	0.118939	0.0479913	23607
CD2AP	teniposide	0.110819	0.0422998	23607
CD2AP	thalidomide	-0.0343592	0.884282	23607
CD2AP	tigecycline	0.21311	0.00017315	23607
CD2AP	tipifarnib-P1	0.125755	0.00129199	23607
CD2AP	tipifarnib-P2	0.105466	0.0583078	23607
CD2AP	tivantinib	0.0965417	0.096759	23607
CD2AP	tivozanib	0.0420339	0.410219	23607
CD2AP	topotecan	0.12032	0.00137392	23607
CD2AP	tosedostat	-0.020027	0.681051	23607
CD2AP	tozasertib	0.222106	0.168598	23607
CD2AP	trametinib	-0.00724602	0.944964	23607
CD2AP	tretinoin	0.108229	0.00762225	23607
CD2AP	triazolothiadiazine	0.123707	0.000906209	23607
CD2AP	trifluoperazine	-0.0203687	0.737995	23607
CD2AP	triptolide	0.0177474	0.682392	23607
CD2AP	tubastatin A	0.110943	0.0668047	23607
CD2AP	valdecoxib	-0.0191962	0.665125	23607
CD2AP	vandetanib	-0.0597483	0.24018	23607
CD2AP	veliparib	0.0407071	0.621238	23607
CD2AP	vemurafenib	0.127309	0.00918559	23607
CD2AP	vincristine	0.144202	8.2234e-05	23607
CD2AP	vorapaxar	0.0451627	0.359559	23607
CD2AP	vorinostat	0.0531995	0.182499	23607
CD2AP	zebularine	0.00498607	0.914286	23607
